# Supplementary material for: Genomic Analyses of Major SARS-CoV-2 Variants Predicting Multiple Regions of Pathogenic and Transmissive Importance
Source: Viruses. 2024 Feb 10;16(2):276. doi: 10.3390/v16020276 (PMC10891864; doi:10.3390/v16020276)
Supplement: Supplementary file 1 [file viruses-16-00276-s001.zip]

Archive with 1 entries (1 files):
- supplementary_material.xlsx
