# Supplementary material for: Genomic Analyses of Major SARS-CoV-2 Variants Predicting Multiple Regions of Pathogenic and Transmissive Importance
Source: Viruses. 2024 Feb 10;16(2):276. doi: 10.3390/v16020276 (PMC10891864; doi:10.3390/v16020276)
Supplement: Supplementary file 1 [file viruses-16-00276-s001.zip › supplementary_material.xlsx]

## Sheet: Table S1
strain	virus	gisaid_epi_isl	genbank_accession	date	region	country	division	location	region_exposure	country_exposure	division_exposure	segment	length	host	age	sex	Nextstrain_clade	pangolin_lineage	GISAID_clade	originating_lab	submitting_lab	authors	url	title	paper_url	date_submitted	purpose_of_sequencing
hCoV-19/Wuhan/WIV04/2019	betacoronavirus	EPI_ISL_402124	?	2019-12-30	Asia	China	Hubei	Wuhan	Asia	China	Hubei	genome	29891	Human	49	Female	?	B	L	Wuhan Jinyintan Hospital	Wuhan Institute of Virology, Chinese Academy of Sciences	Peng Zhou, Xing-Lou Yang, Ding-Yu Zhang, Lei Zhang, Yan Zhu, Hao-Rui Si, Zhengli Shi	https://www.gisaid.org/	?	?	2020-01-11	?
hCoV-19/England/MILK-B16743/2020	betacoronavirus	EPI_ISL_2735566	?	2020-10-23	Europe	United Kingdom	England		Europe	United Kingdom	England	genome	29819	Human	unknown	unknown	?	B.1.1.7	GR	Respiratory Virus Unit, Microbiology Services Colindale, Public Health England	COVID-19 Genomics UK (COG-UK) Consortium	PHE Covid Sequencing Team	https://www.gisaid.org/	?	?	2021-06-30	?
hCoV-19/England/WSFT-25C5743/2020	betacoronavirus	EPI_ISL_2751540	?	2020-10-21	Europe	United Kingdom	England		Europe	United Kingdom	England	genome	1981-08-12	Human	unknown	unknown	?	B.1.1.7	GRY	Respiratory Virus Unit, Microbiology Services Colindale, Public Health England	COVID-19 Genomics UK (COG-UK) Consortium	PHE Covid Sequencing Team	https://www.gisaid.org/	?	?	2021-06-30	?
hCoV-19/England/PHEC-U303UC33/2021	betacoronavirus	EPI_ISL_3776297	?	2020-03-20	Europe	United Kingdom	England		Europe	United Kingdom	England	genome	1981-08-20	Human	unknown	unknown	?	B.1.1.7	GR	Respiratory Virus Unit, Microbiology Services Colindale, Public Health England	COVID-19 Genomics UK (COG-UK) Consortium	PHE Covid Sequencing Team	https://www.gisaid.org/	?	?	2021-08-30	?
hCoV-19/England/CAMC-A58BA4/2020	betacoronavirus	EPI_ISL_596982	?	2020-10-08	Europe	United Kingdom	England		Europe	United Kingdom	England	genome	1981-06-26	Human	unknown	unknown	?	B.1.1.7	GRY	Lighthouse Lab in Cambridge	Wellcome Sanger Institute for the COVID-19 Genomics UK (COG-UK) consortium	Rob Howes, The Lighthouse Lab in Cambridge and Alex Alderton, Roberto Amato, Sonia Goncalves, Ewan Harrison, David K. Jackson, Ian Johnston, Dominic Kwiatkowski, Cordelia Langford, John Sillitoe on behalf of the Wellcome Sanger Institute COVID-19 Surveillance Team (http://www.sanger.ac.uk/covid-team)	https://www.gisaid.org/	?	?	2020-10-27	?
hCoV-19/England/MILK-9E05B3/2020	betacoronavirus	EPI_ISL_601443	?	2020-09-20	Europe	United Kingdom	England		Europe	United Kingdom	England	genome	1981-06-27	Human	unknown	unknown	?	B.1.1.7	GRY	Lighthouse Lab in Milton Keynes	Wellcome Sanger Institute for the COVID-19 Genomics UK (COG-UK) consortium	The Lighthouse Lab in Milton Keynes and Alex Alderton, Roberto Amato, Sonia Goncalves, Ewan Harrison, David K. Jackson, Ian Johnston, Dominic Kwiatkowski, Cordelia Langford, John Sillitoe on behalf of the Wellcome Sanger Institute COVID-19 Surveillance Team (http://www.sanger.ac.uk/covid-team)	https://www.gisaid.org/	?	?	2020-10-27	?
hCoV-19/England/MILK-B01F52/2020	betacoronavirus	EPI_ISL_642868	?	2020-10-23	Europe	United Kingdom	England		Europe	United Kingdom	England	genome	1981-06-26	Human	unknown	unknown	?	B.1.1.7	GRY	Lighthouse Lab in Milton Keynes	Wellcome Sanger Institute for the COVID-19 Genomics UK (COG-UK) Consortium	The Lighthouse Lab in Milton Keynes and Alex Alderton, Roberto Amato, Sonia Goncalves, Ewan Harrison, David K. Jackson, Ian Johnston, Dominic Kwiatkowski, Cordelia Langford, John Sillitoe on behalf of the Wellcome Sanger Institute COVID-19 Surveillance Team	https://www.gisaid.org/	?	?	2020-11-18	?
hCoV-19/England/CAMC-B08C45/2020	betacoronavirus	EPI_ISL_643853	?	2020-10-29	Europe	United Kingdom	England		Europe	United Kingdom	England	genome	1981-06-26	Human	unknown	unknown	?	B.1.1.7	GRY	Lighthouse Lab in Cambridge	Wellcome Sanger Institute for the COVID-19 Genomics UK (COG-UK) Consortium	Rob Howes, The Lighthouse Lab in Cambridge and Alex Alderton, Roberto Amato, Sonia Goncalves, Ewan Harrison, David K. Jackson, Ian Johnston, Dominic Kwiatkowski, Cordelia Langford, John Sillitoe on behalf of the Wellcome Sanger Institute COVID-19 Surveillance Team	https://www.gisaid.org/	?	?	2020-11-18	?
hCoV-19/England/MILK-B065A6/2020	betacoronavirus	EPI_ISL_651082	?	2020-10-24	Europe	United Kingdom	England		Europe	United Kingdom	England	genome	1981-08-20	Human	unknown	unknown	?	B.1.1.7	GRY	Quadram Institute Bioscience	COVID-19 Genomics UK (COG-UK) Consortium	Dave J. Baker, Gemma L. Kay, Alp Aydin, Thanh Le-Viet, Steven Rudder, Ana P. Tedim, Anastasia Kolyva, Maria Diaz, Leonardo de Oliveira Martins, Nabil-Fareed Alikhan, Lizzie Meadows, Rachael Stanley, Ngozi Elumogo, Muhammed Yasir, Nicholas M. Thomson, Alexander J Trotter, Rachel Gilroy, Samuel Bloomfield, Claire Stuart, Andrew Bell, Reenesh Prakash, Samir Dervisevic, Alison E. Mather, John Wain, M…	https://www.gisaid.org/	?	?	2020-11-23	?
hCoV-19/England/CAMC-B0B091/2020	betacoronavirus	EPI_ISL_643519	?	2020-10-29	Europe	United Kingdom	England		Europe	United Kingdom	England	genome	1981-06-26	Human	unknown	unknown	?	B.1.1.7	GRY	Lighthouse Lab in Cambridge	Wellcome Sanger Institute for the COVID-19 Genomics UK (COG-UK) Consortium	Rob Howes, The Lighthouse Lab in Cambridge and Alex Alderton, Roberto Amato, Sonia Goncalves, Ewan Harrison, David K. Jackson, Ian Johnston, Dominic Kwiatkowski, Cordelia Langford, John Sillitoe on behalf of the Wellcome Sanger Institute COVID-19 Surveillance Team	https://www.gisaid.org/	?	?	2020-11-18	?
hCoV-19/England/MILK-B0460F/2020	betacoronavirus	EPI_ISL_651081	?	2020-10-24	Europe	United Kingdom	England		Europe	United Kingdom	England	genome	1981-06-26	Human	unknown	unknown	?	B.1.1.7	GRY	Department of Pathology, University of Cambridge	COVID-19 Genomics UK (COG-UK) Consortium	Aminu S. Jahun, Yasmin Chaudhry, Grant Hall, Iliana Georgana, Myra Hosmillo, Martin D. Curran, Malte Pinckert, Surendra Parmar, Ian Goodfellow	https://www.gisaid.org/	?	?	2020-11-23	?
hCoV-19/SouthAfrica/CERI-KRISP-K033617/2021	betacoronavirus	EPI_ISL_8604928	?	2021-11-19	Africa	South Africa	Gauteng		Africa	South Africa	Gauteng	genome	29828	Human	29	Female	?	BA.1	GRA	AHRI	CERI, Centre for Epidemic Response and Innvoation, Stellenbosch University and KRISP, KZN Research Innovation and Sequencing Platform, UKZN.	Cele S, Karim F, Khan K, Bernstein M, Giandhari J, Pillay S, Naidoo Y, Ramphal U, Ramphal Y, van Wyk S, Moir M, San JE, Tshiabuila D, Tegally H, Wilkinson E, Sigal A, de Oliveira T	https://www.gisaid.org/	?	?	2022-01-12	?
hCoV-19/SouthAfrica/CERI-KRISP-K033618/2021	betacoronavirus	EPI_ISL_8604929	?	2021-11-19	Africa	South Africa	Gauteng		Africa	South Africa	Gauteng	genome	29884	Human	29	Female	?	BA.1.1	GRA	AHRI	CERI, Centre for Epidemic Response and Innvoation, Stellenbosch University and KRISP, KZN Research Innovation and Sequencing Platform, UKZN.	Cele S, Karim F, Khan K, Bernstein M, Giandhari J, Pillay S, Naidoo Y, Ramphal U, Ramphal Y, van Wyk S, Moir M, San JE, Tshiabuila D, Tegally H, Wilkinson E, Sigal A, de Oliveira T	https://www.gisaid.org/	?	?	2022-01-12	?
hCoV-19/SouthAfrica/CERI-KRISP-K033619/2021	betacoronavirus	EPI_ISL_8604930	?	2021-11-19	Africa	South Africa	Gauteng		Africa	South Africa	Gauteng	genome	29828	Human	29	Female	?	BA.1	GRA	AHRI	CERI, Centre for Epidemic Response and Innvoation, Stellenbosch University and KRISP, KZN Research Innovation and Sequencing Platform, UKZN.	Cele S, Karim F, Khan K, Bernstein M, Giandhari J, Pillay S, Naidoo Y, Ramphal U, Ramphal Y, van Wyk S, Moir M, San JE, Tshiabuila D, Tegally H, Wilkinson E, Sigal A, de Oliveira T	https://www.gisaid.org/	?	?	2022-01-12	?
hCoV-19/SouthAfrica/NICD-N21438/2021	betacoronavirus	EPI_ISL_6913992	?	2021-11-10	Africa	South Africa	Gauteng		Africa	South Africa	Gauteng	genome	29751	Human	unknown	unknown	?	BA.1	GRA	Lancet Laboratories	National Institute for Communicable Diseases of the National Health Laboratory Service	Amoako DG, Everatt J, Scheepers C, Mohale T, Ntuli N, Mahlangu B, Mnguni A, Ismail A, Bhiman JN, Wolter N	https://www.gisaid.org/	?	?	2021-12-01	?
hCoV-19/SouthAfrica/NICD-N21439/2021	betacoronavirus	EPI_ISL_6913993	?	2021-11-10	Africa	South Africa	Gauteng		Africa	South Africa	Gauteng	genome	29751	Human	unknown	unknown	?	BA.1.17.2	GRA	Lancet Laboratories	National Institute for Communicable Diseases of the National Health Laboratory Service	Amoako DG, Everatt J, Scheepers C, Mohale T, Ntuli N, Mahlangu B, Mnguni A, Ismail A, Bhiman JN, Wolter N	https://www.gisaid.org/	?	?	2021-12-01	?
hCoV-19/SouthAfrica/NICD-N21441/2021	betacoronavirus	EPI_ISL_6913995	?	2021-11-08	Africa	South Africa	Gauteng		Africa	South Africa	Gauteng	genome	29751	Human	unknown	unknown	?	BA.1	GRA	Lancet Laboratories	National Institute for Communicable Diseases of the National Health Laboratory Service	Amoako DG, Everatt J, Scheepers C, Mohale T, Ntuli N, Mahlangu B, Mnguni A, Ismail A, Bhiman JN, Wolter N	https://www.gisaid.org/	?	?	2021-12-01	?
hCoV-19/SouthAfrica/NICD-N21450/2021	betacoronavirus	EPI_ISL_6914003	?	2021-11-16	Africa	South Africa	Gauteng		Africa	South Africa	Gauteng	genome	29751	Human	unknown	unknown	?	BA.1.17	GRA	Lancet Laboratories	National Institute for Communicable Diseases of the National Health Laboratory Service	Amoako DG, Everatt J, Scheepers C, Mohale T, Ntuli N, Mahlangu B, Mnguni A, Ismail A, Bhiman JN, Wolter N	https://www.gisaid.org/	?	?	2021-12-01	?
hCoV-19/SouthAfrica/NICD-N21754/2021	betacoronavirus	EPI_ISL_7337500	?	2021-11-15	Africa	South Africa	Gauteng		Africa	South Africa	Gauteng	genome	29751	Human	29	Female	?	BA.1	GRA	Charlotte Maxeke Johannesburg Academic Hospital	National Institute for Communicable Diseases of the National Health Laboratory Service	Amoako DG, Everatt J, Scheepers C, Mohale T, Ntuli N, Mahlangu B, Mnguni A, Ismail A, Bhiman JN	https://www.gisaid.org/	?	?	2021-12-08	?
hCoV-19/SouthAfrica/NICD-N21398/2021	betacoronavirus	EPI_ISL_7456440	?	2021-11-05	Africa	South Africa	Gauteng		Africa	South Africa	Gauteng	genome	29709	Human	26	Male	?	BA.1	GRA	Tambo Memorial Laboratory	National Institute for Communicable Diseases of the National Health Laboratory Service	Amoako DG, Everatt J, Scheepers C, Mohale T, Ntuli N, Mahlangu B, Mnguni A, Ismail A, Bhiman JN, Wolter N	https://www.gisaid.org/	?	?	2021-12-10	?
hCoV-19/SouthAfrica/NICD-N21454/2021	betacoronavirus	EPI_ISL_6914007	?	2021-11-15	Africa	South Africa	Gauteng		Africa	South Africa	Gauteng	genome	29751	Human	unknown	unknown	?	BA.1.19	GRA	Lancet Laboratories	National Institute for Communicable Diseases of the National Health Laboratory Service	Amoako DG, Everatt J, Scheepers C, Mohale T, Ntuli N, Mahlangu B, Mnguni A, Ismail A, Bhiman JN, Wolter N	https://www.gisaid.org/	?	?	2021-12-01	?
hCoV-19/SouthAfrica/KRISP-EC-K004564/2020	betacoronavirus	EPI_ISL_660605	?	2020-11-12	Africa	South Africa	Eastern Cape	Nelson Mandela Bay	Africa	South Africa	Eastern Cape	genome	29856	Human	61	Female	?	B.1.351	GH	NHLS-IALCH	KRISP, KZN Research Innovation and Sequencing Platform	Giandhari J, Pillay S, Lessells R, Mdlalose K, York D, Khan S, Tegally H, Wilkinson E, de Oliveira T	https://www.gisaid.org/	?	?	2020-11-27	?
hCoV-19/SouthAfrica/KRISP-EC-K004565/2020	betacoronavirus	EPI_ISL_660606	?	2020-11-12	Africa	South Africa	Eastern Cape	Nelson Mandela Bay	Africa	South Africa	Eastern Cape	genome	29856	Human	60	Male	?	B.1.351	GH	NHLS-IALCH	KRISP, KZN Research Innovation and Sequencing Platform	Giandhari J, Pillay S, Lessells R, Mdlalose K, York D, Khan S, Tegally H, Wilkinson E, de Oliveira T	https://www.gisaid.org/	?	?	2020-11-27	?
hCoV-19/SouthAfrica/KRISP-EC-K004572/2020	betacoronavirus	EPI_ISL_660609	?	2020-11-12	Africa	South Africa	Eastern Cape	Nelson Mandela Bay	Africa	South Africa	Eastern Cape	genome	29864	Human	21	Male	?	B.1.351	GH	NHLS-IALCH	KRISP, KZN Research Innovation and Sequencing Platform	Giandhari J, Pillay S, Lessells R, Mdlalose K, York D, Khan S, Tegally H, Wilkinson E, de Oliveira T	https://www.gisaid.org/	?	?	2020-11-27	?
hCoV-19/SouthAfrica/KRISP-EC-K004574/2020	betacoronavirus	EPI_ISL_660610	?	2020-11-11	Africa	South Africa	Eastern Cape	Nelson Mandela Bay	Africa	South Africa	Eastern Cape	genome	29847	Human	43	Female	?	B.1.351	GH	NHLS-IALCH	KRISP, KZN Research Innovation and Sequencing Platform	Giandhari J, Pillay S, Lessells R, Mdlalose K, York D, Khan S, Tegally H, Wilkinson E, de Oliveira T	https://www.gisaid.org/	?	?	2020-11-27	?
hCoV-19/SouthAfrica/KRISP-EC-K004576/2020	betacoronavirus	EPI_ISL_660611	?	2020-11-12	Africa	South Africa	Eastern Cape	Sarah Baartman	Africa	South Africa	Eastern Cape	genome	29881	Human	51	Female	?	B.1.351	GH	NHLS-IALCH	KRISP, KZN Research Innovation and Sequencing Platform	Giandhari J, Pillay S, Lessells R, Mdlalose K, York D, Khan S, Tegally H, Wilkinson E, de Oliveira T	https://www.gisaid.org/	?	?	2020-11-27	?
hCoV-19/SouthAfrica/KRISP-EC-K004578/2020	betacoronavirus	EPI_ISL_660613	?	2020-11-12	Africa	South Africa	Eastern Cape	Nelson Mandela Bay	Africa	South Africa	Eastern Cape	genome	29890	Human	40	Male	?	B.1.351	GH	NHLS-IALCH	KRISP, KZN Research Innovation and Sequencing Platform	Giandhari J, Pillay S, Lessells R, Mdlalose K, York D, Khan S, Tegally H, Wilkinson E, de Oliveira T	https://www.gisaid.org/	?	?	2020-11-27	?
hCoV-19/SouthAfrica/KRISP-EC-K004583/2020	betacoronavirus	EPI_ISL_660615	?	2020-11-12	Africa	South Africa	Eastern Cape	Sarah Baartman	Africa	South Africa	Eastern Cape	genome	29848	Human	80	Male	?	B.1.351	GH	NHLS-IALCH	KRISP, KZN Research Innovation and Sequencing Platform	Giandhari J, Pillay S, Lessells R, Mdlalose K, York D, Khan S, Tegally H, Wilkinson E, de Oliveira T	https://www.gisaid.org/	?	?	2020-11-27	?
hCoV-19/SouthAfrica/KRISP-EC-K005346/2020	betacoronavirus	EPI_ISL_678630	?	2020-11-11	Africa	South Africa	Eastern Cape	Nelson Mandela Bay	Africa	South Africa	Eastern Cape	genome	29847	Human	60	Female	?	B.1.351	GH	NHLS-IALCH	KRISP, KZN Research Innovation and Sequencing Platform	Giandhari J, Pillay S, Lessells R, ChimukangaraB, Mdlalose K, York D, Khan S, Tegally H, Wilkinson E, de Oliveira T	https://www.gisaid.org/	?	?	2020-12-07	?
hCoV-19/SouthAfrica/KRISP-EC-K005347/2020	betacoronavirus	EPI_ISL_678631	?	2020-11-12	Africa	South Africa	Eastern Cape	Nelson Mandela Bay	Africa	South Africa	Eastern Cape	genome	29860	Human	21	Female	?	B.1.351	GH	NHLS-IALCH	KRISP, KZN Research Innovation and Sequencing Platform	Giandhari J, Pillay S, Lessells R, ChimukangaraB, Mdlalose K, York D, Khan S, Tegally H, Wilkinson E, de Oliveira T	https://www.gisaid.org/	?	?	2020-12-07	?
hCoV-19/SouthAfrica/N00390/2020	betacoronavirus	EPI_ISL_712081	?	2020-10-08	Africa	South Africa	Eastern Cape	Sarah Baartman District Municipality	Africa	South Africa	Eastern Cape	genome	29865	Human	32	Male	?	B.1.351	GH	Port Elizabeth Provincial Hospital, National Health Laboratory Services, Eastern Cape, South Africa	National Institute for Communicable Diseases of the National Health Laboratory Service	Mohale T, Ntuli N, Mahlangu B, Allam M, Ismail A, Bhiman JN	https://www.gisaid.org/	?	?	2020-12-18	?
hCoV-19/USA/CA-SEARCH-8807/2020	betacoronavirus	EPI_ISL_1794661	?	2020-10-12	North America	USA	California	San Diego	North America	USA	California	genome	29598	Human	unknown	unknown	?	B.1.429	GH	San Diego County Public Health Laboratory	Andersen lab at Scripps Research	SEARCH Alliance San Diego with Tracy Basler, Jovan Shephard, Brett Austin	https://www.gisaid.org/	?	?	2021-04-29	?
hCoV-19/USA/CA-CZB-12943/2020	betacoronavirus	EPI_ISL_672365	?	2020-10-18	North America	USA	California	Orange County	North America	USA	California	genome	29839	Human	unknown	unknown	?	B.1.429	GH	Orange County Public Health Lab	Chan-Zuckerberg Biohub	CZB Cliahub Consortium	https://www.gisaid.org/	?	?	2020-12-03	?
hCoV-19/USA/CA-CSMC535/2020	betacoronavirus	EPI_ISL_7509657	?	2020-10-03	North America	USA	California	Los Angeles County	North America	USA	California	genome	29903	Human	unknown	unknown	?	B.1.429	GH	Cedars-Sinai Medical Center, Molecular Pathology Laboratory of Department of Pathology & Laboratory Medicine and Genomic Core	Cedars-Sinai Medical Center, Molecular Pathology Laboratory of Department of Pathology & Laboratory Medicine and Genomic Core	Wenjuan Zhang, Brian Davis, Stephanie Chen, Jorge Mario Sincuir Martinez, Jasmine T Plummer, Eric Vail	https://www.gisaid.org/	?	?	2021-12-11	?
hCoV-19/USA/CA-CSMC608/2020	betacoronavirus	EPI_ISL_7509717	?	2020-10-10	North America	USA	California	Los Angeles County	North America	USA	California	genome	29903	Human	unknown	unknown	?	B.1.429	GH	Cedars-Sinai Medical Center, Molecular Pathology Laboratory of Department of Pathology & Laboratory Medicine and Genomic Core	Cedars-Sinai Medical Center, Molecular Pathology Laboratory of Department of Pathology & Laboratory Medicine and Genomic Core	Wenjuan Zhang, Brian Davis, Stephanie Chen, Jorge Mario Sincuir Martinez, Jasmine T Plummer, Eric Vail	https://www.gisaid.org/	?	?	2021-12-11	?
hCoV-19/USA/CA-CZB-12872/2020	betacoronavirus	EPI_ISL_648527	?	2020-10-16	North America	USA	California	Orange County	North America	USA	California	genome	29816	Human	unknown	unknown	?	B.1.429	GH	Orange County Public Health Lab	Chan-Zuckerberg Biohub	CZB Cliahub Consortium	https://www.gisaid.org/	?	?	2020-11-21	?
hCoV-19/USA/CA-CZB-12956/2020	betacoronavirus	EPI_ISL_672374	?	2020-10-05	North America	USA	California	Orange County	North America	USA	California	genome	29797	Human	unknown	unknown	?	B.1.429	GH	Orange County Public Health Lab	Chan-Zuckerberg Biohub	CZB Cliahub Consortium	https://www.gisaid.org/	?	?	2020-12-03	?
hCoV-19/USA/CA-CZB-13243/2020	betacoronavirus	EPI_ISL_672482	?	2020-11-02	North America	USA	California	Orange County	North America	USA	California	genome	29813	Human	unknown	unknown	?	B.1.429	GH	Orange County Public Health Lab	Chan-Zuckerberg Biohub	CZB Cliahub Consortium	https://www.gisaid.org/	?	?	2020-12-03	?
hCoV-19/USA/CA-ALSR-4739/2020	betacoronavirus	EPI_ISL_730117	?	2020-10-30	North America	USA	California	San Diego	North America	USA	California	genome	29891	Human	unknown	unknown	?	B.1.429	GH	San Diego County Public Health Laboratory	Andersen lab at Scripps Research	SEARCH Alliance San Diego with Tracy Basler, Jovan Shephard, Brett Austin	https://www.gisaid.org/	?	?	2020-12-23	?
hCoV-19/USA/CA-CSMC625/2020	betacoronavirus	EPI_ISL_7509733	?	2020-10-08	North America	USA	California	Los Angeles County	North America	USA	California	genome	29903	Human	unknown	unknown	?	B.1.429	GH	Cedars-Sinai Medical Center, Molecular Pathology Laboratory of Department of Pathology & Laboratory Medicine and Genomic Core	Cedars-Sinai Medical Center, Molecular Pathology Laboratory of Department of Pathology & Laboratory Medicine and Genomic Core	Wenjuan Zhang, Brian Davis, Stephanie Chen, Jorge Mario Sincuir Martinez, Jasmine T Plummer, Eric Vail	https://www.gisaid.org/	?	?	2021-12-11	?
hCoV-19/USA/CA-SEARCH-58338/2020	betacoronavirus	EPI_ISL_7946128	?	2020-01-26	North America	USA	California	San Diego	North America	USA	California	genome	29844	Human	unknown	unknown	?	B.1.429	GH	EXCITE Lab	Andersen lab at Scripps Research	Sydney Morgan + Marni Jacobs + Celestine Magallanes + Holly Valentine + Louise C. Laurent + SEARCH	https://www.gisaid.org/	?	?	2021-12-22	?
hCoV-19/Nigeria/CV667/2020	betacoronavirus	EPI_ISL_1035819	?	2020-12-20	Africa	Nigeria	Edo State		Africa	Nigeria	Edo State	genome	29828	Human	16	Male	?	B.1.525	G	Nigerian Centre for Disease Control (NCDC)	African Centre of Excellence for Genomics of Infectious Diseases (ACEGID), Redeemer’s University, Ede	Olawoye, I.B., et al	https://www.gisaid.org/	?	?	2021-02-19	?
hCoV-19/Nigeria/CV728/2020	betacoronavirus	EPI_ISL_1093468	?	2020-12-27	Africa	Nigeria	Edo State		Africa	Nigeria	Edo State	genome	29834	Human	85	Male	?	B.1.525	G	Nigerian Centre for Disease Control (NCDC)	African Centre of Excellence for Genomics of Infectious Diseases (ACEGID), Redeemer’s University	Olawoye, I.B., et al	https://www.gisaid.org/	?	?	2021-02-27	?
hCoV-19/Nigeria/CV729/2021	betacoronavirus	EPI_ISL_1093469	?	2021-01-02	Africa	Nigeria	Edo State		Africa	Nigeria	Edo State	genome	29840	Human	40	Male	?	B.1.525	G	Nigerian Centre for Disease Control (NCDC)	African Centre of Excellence for Genomics of Infectious Diseases (ACEGID), Redeemer’s University	Olawoye, I.B., et al	https://www.gisaid.org/	?	?	2021-02-27	?
hCoV-19/Nigeria/CV735/2021	betacoronavirus	EPI_ISL_1093472	?	2021-01-05	Africa	Nigeria	Edo State		Africa	Nigeria	Edo State	genome	29786	Human	30	Female	?	B.1.525	G	Nigerian Centre for Disease Control (NCDC)	African Centre of Excellence for Genomics of Infectious Diseases (ACEGID), Redeemer’s University	Olawoye, I.B., et al	https://www.gisaid.org/	?	?	2021-02-27	?
hCoV-19/Nigeria/CV779/2021	betacoronavirus	EPI_ISL_1173213	?	2021-01-07	Africa	Nigeria	Ebonyi State		Africa	Nigeria	Ebonyi State	genome	29812	Human	53	Male	?	B.1.525	G	Nigeria Centre for Disease Control (NCDC)	African Centre for Excellence for Genomics of Infectious Diseases (ACEGID), Redeemer’s University	Olawoye, I.B., et al	https://www.gisaid.org/	?	?	2021-03-08	?
hCoV-19/Nigeria/CV844/2021	betacoronavirus	EPI_ISL_1235642	?	2021-01-08	Africa	Nigeria	Ebonyi State		Africa	Nigeria	Ebonyi State	genome	29858	Human	42	Female	?	B.1.525	G	Nigerian Centre for Disease Control (NCDC)	African Centre of Excellence for Genomics of Infectious Diseases (ACEGID), Redeemer’s University	Olawoye, I.B., et.al	https://www.gisaid.org/	?	?	2021-03-13	?
hCoV-19/Nigeria/CV714/2020	betacoronavirus	EPI_ISL_1093465	?	2020	Africa	Nigeria	Edo State		Africa	Nigeria	Edo State	genome	29817	Human	unknown	unknown	?	B.1.525	G	Nigerian Centre for Disease Control (NCDC)	African Centre of Excellence for Genomics of Infectious Diseases (ACEGID), Redeemer’s University	Olawoye, I.B., et al	https://www.gisaid.org/	?	?	2021-02-27	?
hCoV-19/Nigeria/CV616/2021	betacoronavirus	EPI_ISL_906277	?	2021-01-07	Africa	Nigeria	Osun State		Africa	Nigeria	Osun State	genome	29858	Human	78	Male	?	B.1.525	G	Nigeria Centre for Disease Control (NCDC)	African Centre of Excellence for Genomics of Infectious Diseases (ACEGID), Redeemer's University	Oluniyi P.E. et al	https://www.gisaid.org/	?	?	2021-01-31	?
hCoV-19/Nigeria/CV641/2020	betacoronavirus	EPI_ISL_941289	?	2020-12-29	Africa	Nigeria	Lagos State		Africa	Nigeria	Lagos State	genome	29819	Human	44	Female	?	B.1.525	G	Nigeria Centre for Disease Control (NCDC)	African Centre of Excellence for Genomics of Infectious Diseases (ACEGID), Redeemer's University	Oluniyi P.E. et al	https://www.gisaid.org/	?	?	2021-02-05	?
hCoV-19/Nigeria/CV698/2021	betacoronavirus	EPI_ISL_977564	?	2021-01-07	Africa	Nigeria	Oyo State		Africa	Nigeria	Oyo State	genome	29860	Human	48	Female	?	B.1.525	G	Nigeria Centre of Disease Control (NCDC)	African Centre of Excellence for Genomics of Infectious Diseases (ACEGID), Redeemer’s University	Olawoye I. B. et al	https://www.gisaid.org/	?	?	2021-02-11	?
hCoV-19/England/PORT-2E5E05/2021	betacoronavirus	EPI_ISL_1000437	?	2021-01-14	Europe	United Kingdom	England		Europe	United Kingdom	England	genome	29709	Human	unknown	unknown	?	B.1.525	G	Centre for Enzyme Innovation, University of Portsmouth / Translational Research Laboratory, Portsmouth Hospitals NHS Trust	COVID-19 Genomics UK (COG-UK) Consortium	Angela Beckett,Salman Goudarzi,Christopher Fearn,Kate Cook,Katie Loveson,Sharon Glaysher,Scott Elliott,Samuel Robson	https://www.gisaid.org/	?	?	2021-02-15	?
hCoV-19/England/ALDP-FA3756/2021	betacoronavirus	EPI_ISL_881808	?	2021-01-09	Europe	United Kingdom	England		Europe	United Kingdom	England	genome	29709	Human	unknown	unknown	?	B.1.525	G	Lighthouse Lab in Alderley Park	Wellcome Sanger Institute for the COVID-19 Genomics UK (COG-UK) Consortium	Jacquelyn Wynn, Mairead Hyland, The Lighthouse Lab in Alderley Park and Alex Alderton, Roberto Amato, Sonia Goncalves, Ewan Harrison, David K. Jackson, Ian Johnston, Dominic Kwiatkowski, Cordelia Langford, John Sillitoe on behalf of the Wellcome Sanger Institute COVID-19 Surveillance Team	https://www.gisaid.org/	?	?	2021-01-27	?
hCoV-19/England/CAMC-C769B3/2020	betacoronavirus	EPI_ISL_760883	?	2020-12-15	Europe	United Kingdom	England		Europe	United Kingdom	England	genome	29709	Human	unknown	unknown	?	B.1.525	G	Lighthouse Lab in Cambridge	Wellcome Sanger Institute for the COVID-19 Genomics UK (COG-UK) Consortium	Rob Howes, The Lighthouse Lab in Cambridge and Alex Alderton, Roberto Amato, Sonia Goncalves, Ewan Harrison, David K. Jackson, Ian Johnston, Dominic Kwiatkowski, Cordelia Langford, John Sillitoe on behalf of the Wellcome Sanger Institute COVID-19 Surveillance Team	https://www.gisaid.org/	?	?	2021-01-04	?
hCoV-19/England/MILK-CA47FE/2020	betacoronavirus	EPI_ISL_762449	?	2020-12-16	Europe	United Kingdom	England		Europe	United Kingdom	England	genome	29709	Human	unknown	unknown	?	B.1.525	G	Lighthouse Lab in Milton Keynes	Wellcome Sanger Institute for the COVID-19 Genomics UK (COG-UK) Consortium	The Lighthouse Lab in Milton Keynes and Alex Alderton, Roberto Amato, Sonia Goncalves, Ewan Harrison, David K. Jackson, Ian Johnston, Dominic Kwiatkowski, Cordelia Langford, John Sillitoe on behalf of the Wellcome Sanger Institute COVID-19 Surveillance Team	https://www.gisaid.org/	?	?	2021-01-04	?
hCoV-19/England/PHEC-15A789/2021	betacoronavirus	EPI_ISL_2737315	?	2021-01-28	Europe	United Kingdom	England		Europe	United Kingdom	England	genome	29796	Human	unknown	unknown	?	B.1.525	G	Respiratory Virus Unit, Microbiology Services Colindale, Public Health England	COVID-19 Genomics UK (COG-UK) Consortium	PHE Covid Sequencing Team	https://www.gisaid.org/	?	?	2021-06-30	?
hCoV-19/England/LIVE-DE2799/2021	betacoronavirus	EPI_ISL_6017669	?	2021-01-17	Europe	United Kingdom	England		Europe	United Kingdom	England	genome	29685	Human	unknown	unknown	?	B.1.525	G	Liverpool Clinical Laboratories	COVID-19 Genomics UK (COG-UK) Consortium	Sam Haldenby, Alistair Darby, Steve Paterson, Anita Lucaci, Julian Hiscox, M Almsaud, A Alrezaihi, Muhannad Alruwaili, Stuart D Armstrong, Jones Benjamin, Eleanor G Bentley, Anu Chawla, Jordan J Clark, Angela Cowell, Richard Eccles, Isabel García-Dorival, Matthew Gemmell, Alessandro Gerada, PKF Gilmore, Richard Gregory, Ximeng Han, Catherine Hartley, Margaret Hughes, Miren Iturriza-Gomara, James …	https://www.gisaid.org/	?	?	2021-11-08	?
hCoV-19/England/MILK-DAD606/2020	betacoronavirus	EPI_ISL_797195	?	2020-12-28	Europe	United Kingdom	England		Europe	United Kingdom	England	genome	29709	Human	unknown	unknown	?	B.1.525	G	Lighthouse Lab in Milton Keynes	Wellcome Sanger Institute for the COVID-19 Genomics UK (COG-UK) Consortium	The Lighthouse Lab in Milton Keynes and Alex Alderton, Roberto Amato, Sonia Goncalves, Ewan Harrison, David K. Jackson, Ian Johnston, Dominic Kwiatkowski, Cordelia Langford, John Sillitoe on behalf of the Wellcome Sanger Institute COVID-19 Surveillance Team	https://www.gisaid.org/	?	?	2021-01-11	?
hCoV-19/England/ALDP-101B096/2021	betacoronavirus	EPI_ISL_880955	?	2021-01-14	Europe	United Kingdom	England		Europe	United Kingdom	England	genome	29709	Human	unknown	unknown	?	B.1.525	G	Lighthouse Lab in Alderley Park	Wellcome Sanger Institute for the COVID-19 Genomics UK (COG-UK) Consortium	Jacquelyn Wynn, Mairead Hyland, The Lighthouse Lab in Alderley Park and Alex Alderton, Roberto Amato, Sonia Goncalves, Ewan Harrison, David K. Jackson, Ian Johnston, Dominic Kwiatkowski, Cordelia Langford, John Sillitoe on behalf of the Wellcome Sanger Institute COVID-19 Surveillance Team	https://www.gisaid.org/	?	?	2021-01-27	?
hCoV-19/Wales/ALDP-1145539/2021	betacoronavirus	EPI_ISL_991220	?	2021-01-21	Europe	United Kingdom	Wales		Europe	United Kingdom	Wales	genome	29709	Human	unknown	unknown	?	B.1.525	G	Lighthouse Lab in Alderley Park	Wellcome Sanger Institute for the COVID-19 Genomics UK (COG-UK) Consortium	Jacquelyn Wynn, Mairead Hyland, The Lighthouse Lab in Alderley Park and Alex Alderton, Roberto Amato, Sonia Goncalves, Ewan Harrison, David K. Jackson, Ian Johnston, Dominic Kwiatkowski, Cordelia Langford, John Sillitoe on behalf of the Wellcome Sanger Institute COVID-19 Surveillance Team	https://www.gisaid.org/	?	?	2021-02-15	?
hCoV-19/England/OXON-F5843B/2021	betacoronavirus	EPI_ISL_999181	?	2021-01-19	Europe	United Kingdom	England		Europe	United Kingdom	England	genome	29824	Human	unknown	unknown	?	B.1.525	G	Oxford Viromics, NDM, University of Oxford; Oxford University Hospitals; Basingstoke and North Hampshire Hospital	COVID-19 Genomics UK (COG-UK) Consortium	Tanya Golubchik, David Bonsall, George Macintyre, Amy Trebes, Mariateresa de Cesare, Catrin Moore, Alex Mobbs, Anita Justice, Robert Shaw, Monique Andersson, Timothy Peto, Emma Wise, Nathan Moore, Jessica Lynch, Nick Cortes, Matilde Mori, Stephen Kidd, David Buck, John Todd, Christophe Fraser	https://www.gisaid.org/	?	?	2021-02-15	?
hCoV-19/USA/NY-NP-3840/2020	betacoronavirus	EPI_ISL_1080798	?	2020-12-11	North America	USA	New York	New York City	North America	USA	New York	genome	29772	Human	unknown	unknown	?	B.1.526	GH	Clinical Microbiology Laboratory, NewYork Presbyterian Hospital/Columbia University Irving Medical Center	Uhlemann Laboratory, Columbia University Irving Medical Center	Medini K. Annavajhala, Anne-Catrin Uhlemann, Hiroshi Mohri, David Ho	https://www.gisaid.org/	?	?	2021-02-25	?
hCoV-19/USA/NY-MSHSPSP-PV24059/2020	betacoronavirus	EPI_ISL_1300879	?	2020-12-03	North America	USA	New York	Bronx County	North America	USA	New York	genome	29716	Human	58	unknown	?	B.1.526	GH	MSHS Clinical Microbiology Laboratories	MSHS Pathogen Surveillance Program	Ana S. Gonzalez-Reiche, Hala Alshammary, Mitchell J. Sullivan, Brianne Ciferri, Ajay Obla, Angela Amoako, Mahmoud Awawda, Daniel Floda, Julia Matthews, Ashley Salimbangon, Levy Sominsky, Katherine Beach, Kayla Russo, Charles Gleason, Shelcie Fabre, Giulio Kleiner, Zenab Khan, Bremy Alburquerque, Adriana van de Guchte, Komal Srivastava, Matthew M. Hernandez, Jayeeta Dutta, Denise Jurczyszak, Nancy…	https://www.gisaid.org/	?	?	2021-03-20	?
hCoV-19/USA/NY-NYULH1501/2020	betacoronavirus	EPI_ISL_1922743	?	2020-12-12	North America	USA	New York	Queens	North America	USA	New York	genome	29530	Human	unknown	unknown	?	B.1.526	GH	NYU Langone Health	Departments of Pathology and Medicine, New York University School of Medicine	Adriana Heguy, Dacia Dimartino, Emily Guzman, Christian Marier, Peter Meyn, Sitharam Ramaswami, Gael Westby, Paul Zappile, Yutong Zhang, Paolo Cotzia, Guiqing Wang	https://www.gisaid.org/	?	?	2021-05-06	?
hCoV-19/USA/NY-NYCPHL-004620/2020	betacoronavirus	EPI_ISL_2151395	?	2020-11-23	North America	USA	New York	New York City	North America	USA	New York	genome	29749	Human	69	Female	?	B.1.526	GH	HealthQuest Esoterics	New York City Public Health Laboratory	Jade Wang, et al.	https://www.gisaid.org/	?	?	2021-05-19	?
hCoV-19/USA/NY-PRL-2021_0625_52E22/2020	betacoronavirus	EPI_ISL_2827235	?	2020-12-17	North America	USA	New York	New York City	North America	USA	New York	genome	29736	Human	51	Female	?	B.1.526	GH	Pandemic Response Lab - NYC	Pandemic Response Lab, R&D	Henry Lee, Michael Hammerling, Melissa Hopkins, Cybill del Castillo, Shinyoung Clair Kang, William Ward, Pradeep Bugga, Sol Rey, Dylan Law, Isabel Fernandez Escapa, Haiping Hao, Jon Laurent	https://www.gisaid.org/	?	?	2021-07-06	?
hCoV-19/USA/NY-GEO-0231/2020	betacoronavirus	EPI_ISL_3364539	?	2020-01-28	North America	USA	New York		North America	USA	New York	genome	29837	Human	unknown	unknown	?	B.1.526	GH	Biotia	Biotia	Dorottya Nagy-Szakal, Mara Couto-Rodriguez, Xavier Jirau Serrano, Marilyne Debieu, David Danko, Christopher Mason, Niamh O’Hara	https://www.gisaid.org/	?	?	2021-08-12	?
hCoV-19/USA/NY-MSHSPSP-PV22505/2020	betacoronavirus	EPI_ISL_6491898	?	2020-11-03	North America	USA	New York	New York County	North America	USA	New York	genome	29744	Human	89	Male	?	B.1.526	GH	MSHS Clinical Microbiology Laboratories	MSHS Pathogen Surveillance Program	Ana S. Gonzalez-Reiche, Hala Alshammary, Mitchell J. Sullivan, Brianne Ciferri, Ajay Obla, Angela Amoako, Mahmoud Awawda, Daniel Floda, Julia Matthews, Ashley Salimbangon, Levy Sominsky, Katherine Beach, Kayla Russo, Charles Gleason, Shelcie Fabre, Giulio Kleiner, Zenab Khan, Bremy Alburquerque, Adriana van de Guchte, Komal Srivastava, Matthew M. Hernandez, Jayeeta Dutta, Denise Jurczyszak, Nancy…	https://www.gisaid.org/	?	?	2021-11-19	?
hCoV-19/USA/NY-Wadsworth-290403-01/2020	betacoronavirus	EPI_ISL_765495	?	2020-12-16	North America	USA	New York	Bronx	North America	USA	New York	genome	29782	Human	49	Male	?	B.1.526	GH	MONTEFIORE MEDICAL CENTER LABORATORIES	Wadsworth Center, New York State Department.of Health	Kirsten St. George, Daryl M. Lamson, Alexis Russel, Matthew Shudt, Melissa A Leisner, Jonathan Plitnick, Navjot Singh, John Kelly, Sara Griesemer, Erasmus Schneider, Erica Lasek-Nesselquist	https://www.gisaid.org/	?	?	2021-01-04	?
hCoV-19/USA/NY-Wadsworth-291999-01/2020	betacoronavirus	EPI_ISL_767598	?	2020-12-20	North America	USA	New York	Westchester County	North America	USA	New York	genome	29840	Human	83	Male	?	B.1.526	GH	WHITE PLAINS HOSPITAL CENTER LABORATORY	Wadsworth Center, New York State Department.of Health	Kirsten St. George, Daryl M. Lamson, Alexis Russel, Matthew Shudt, Melissa A Leisner, Jonathan Plitnick, Navjot Singh, John Kelly, Sara Griesemer, Erasmus Schneider, Erica Lasek-Nesselquist	https://www.gisaid.org/	?	?	2021-01-05	?
hCoV-19/USA/NY-NYCPHL-001804/2020	betacoronavirus	EPI_ISL_812733	?	2020-12-15	North America	USA	New York	New York	North America	USA	New York	genome	29772	Human	4	Male	?	B.1.526	GH	DOHMH Corona	New York City Public Health Laboratory	Jade Wang, et al.	https://www.gisaid.org/	?	?	2021-01-14	?
hCoV-19/India/MH-NEERI-NGP-26336/2020	betacoronavirus	EPI_ISL_1360306	?	2020-12-07	Asia	India	Maharashtra		Asia	India	Maharashtra	genome	29838	Human	28	Male	?	B.1.617.1	G	CSIR-National Environmental Engineering Research Institute	CSIR-Centre for Cellular and Molecular Biology - INSACOG	Lamuk Zaveri, Ara Sreenivas, Onkar Kulkarni, Sofia Banu, Shreekant Verma,Amareshwar Vodapalli, Viswagithe S L, B Himasri, Sharath Chandra Thota, Karthik Bharadwaj Tallapaka, Krishna Khairnar, Rakesh K Mishra,Divya Tej Sowpati	https://www.gisaid.org/	?	?	2021-03-25	?
hCoV-19/India/MH-NEERI-NGP-29787/2021	betacoronavirus	EPI_ISL_1360328	?	2021-01-05	Asia	India	Maharashtra		Asia	India	Maharashtra	genome	29839	Human	41	Male	?	B.1.617.1	G	CSIR-National Environmental Engineering Research Institute	CSIR-Centre for Cellular and Molecular Biology - INSACOG	Onkar Kulkarni, Lamuk Zaveri, Ara Sreenivas, Sofia Banu, Shreekant Verma, Amareshwar Vodapalli , Viswagithe S L, B Himasri, Sharath Chandra Thota, Karthik Bharadwaj Tallapaka, Krishna Khairnar, Rakesh K Mishra,Divya Tej Sowpati	https://www.gisaid.org/	?	?	2021-03-25	?
hCoV-19/India/MH-NEERI-NGP-30174/2021	betacoronavirus	EPI_ISL_1360330	?	2021-01-07	Asia	India	Maharashtra		Asia	India	Maharashtra	genome	29838	Human	62	Female	?	B.1.617.1	G	CSIR-National Environmental Engineering Research Institute	CSIR-Centre for Cellular and Molecular Biology - INSACOG	Lamuk Zaveri, Ara Sreenivas, Onkar Kulkarni, Sofia Banu, Shreekant Verma,Amareshwar Vodapalli, Viswagithe S L, B Himasri, Sharath Chandra Thota, Karthik Bharadwaj Tallapaka, Krishna Khairnar, Rakesh K Mishra,Divya Tej Sowpati	https://www.gisaid.org/	?	?	2021-03-25	?
hCoV-19/India/ILSGS00308/2020	betacoronavirus	EPI_ISL_1372093	?	2020-12-01	Asia	India	Odisha		Asia	India	Odisha	genome	29825	Human	58	Male	?	B.1.617.1	G	Immunogenomics lab, Institute of Life Sciences, Bhubaneswar	Institute of Life Sciences - INSACOG	Sunil K. Raghav, Safal Walia, Arup Ghosh, Atimukta Jha, Amol M. Kanampalliwar, Shifu Aggarwal, Rupesh Dash, Rajeeb Swain, Punit Prasad, INSACOG Consortium, Ajay Parida	https://www.gisaid.org/	?	?	2021-03-26	?
hCoV-19/India/ILSGS00724/2021	betacoronavirus	EPI_ISL_1663353	?	2021-01-06	Asia	India	Jharkhand		Asia	India	Jharkhand	genome	29849	Human	65	Male	?	B.1.617.1	G	RIMS, Ranchi	Institute of Life Sciences - INSACOG	Sunil K. Raghav, Safal Walia, Arup Ghosh, Atimukta Jha, Amol M. Kanampalliwar, Shifu Aggarwal, Rupesh Dash, Rajeeb Swain, Punit Prasad, INSACOG Consortium, Ajay Parida	https://www.gisaid.org/	?	?	2021-04-21	?
hCoV-19/India/un-IRSHA-CD210929/2020	betacoronavirus	EPI_ISL_2758213	?	2020-03-06	Asia	India			Asia	India		genome	29804	Human	unknown	unknown	?	B.1.617.1	G	Communicable Diseases, Interactive Research School for Health Affairs (IRSHA)	Communicable Diseases, Interactive Research School for Health Affairs (IRSHA)	Shrivastava,S., Modak,M., Virkar,R., Pisal,S.R., Mishra,A.C., Arankalle,V.A.	https://www.gisaid.org/	?	?	2021-04-24	?
hCoV-19/India/GJ-INSACOG-GBRC2187/2020	betacoronavirus	EPI_ISL_3717677	?	2020-03-17	Asia	India	Gujarat	Surat	Asia	India	Gujarat	genome	29828	Human	30	Male	?	B.1.617.1	G	Government Medical College (GMC), Surat	Gujarat Biotechnology Research Centre	Ramesh Pandit,Janvi Raval,Zarna Patel,Dinesh Kumar,Arpit Shukla,Bhadreshsinh Gohil,Nimesh Patel,Nitin Shukla,Neeta Khandelwal,Chaitanya Joshi,Madhvi Joshi	https://www.gisaid.org/	?	?	2021-08-26	?
hCoV-19/India/AS-CVD-34936/2020	betacoronavirus	EPI_ISL_4192891	?	2020-12-02	Asia	India	Assam	Kamrup Metropolitan	Asia	India	Assam	genome	29805	Human	63	Male	?	B.1.617.1	G	INSACOG-Assam	National Institute of Biomedical Genomics – INSACOG	Arindam Maitra, Ajanta Sharma, Nidhan Kumar Biswas, Lahari Saikia, Sreedhar Chinnaswamy, Kailash Chamuah, Saumitra Das	https://www.gisaid.org/	?	?	2021-09-14	?
hCoV-19/India/MH-NEERI-NGP-26041/2020	betacoronavirus	EPI_ISL_1360304	?	2020-12-05	Asia	India	Maharashtra		Asia	India	Maharashtra	genome	29839	Human	24	Male	?	B.1.617.1	G	CSIR-National Environmental Engineering Research Institute	CSIR-Centre for Cellular and Molecular Biology - INSACOG	Onkar Kulkarni, Lamuk Zaveri, Ara Sreenivas, Sofia Banu, Shreekant Verma, Amareshwar Vodapalli , Viswagithe S L, B Himasri, Sharath Chandra Thota, Karthik Bharadwaj Tallapaka, Krishna Khairnar, Rakesh K Mishra,Divya Tej Sowpati	https://www.gisaid.org/	?	?	2021-03-25	?
hCoV-19/India/un-IRSHA-CD210871/2020	betacoronavirus	EPI_ISL_2758215	?	2020-03-03	Asia	India			Asia	India		genome	29805	Human	unknown	unknown	?	B.1.617.1	G	Communicable Diseases, Interactive Research School for Health Affairs (IRSHA)	Communicable Diseases, Interactive Research School for Health Affairs (IRSHA)	Shrivastava,S., Modak,M., Virkar,R., Pisal,S.R., Mishra,A.C., Arankalle,V.A.	https://www.gisaid.org/	?	?	2021-04-24	?
hCoV-19/India/TN-C_99_S7_R1_001/2021	betacoronavirus	EPI_ISL_2379649	?	2021-02-05	Asia	India	Tamil Nadu	Karur	Asia	India	Tamil Nadu	genome	29887	Human	17	Female	?	B.1.617.2	GK	Dr S Raju, Director of Public Heath and Preventive Medicine	inStem NCBS - INSACOG	Uma Ramakrishnan Dasaradhi Palakodeti Aswin SaiNarain	https://www.gisaid.org/	?	?	2021-06-02	?
hCoV-19/env/India/GJ-GBRC747a/2021	betacoronavirus	EPI_ISL_2484898	?	2021-02-08	Asia	India	Gujarat	Vinzol-Ahmedabad	Asia	India	Gujarat	genome	29789	Environment	unknown	unknown	?	B.1.617.2	GK	Amdavad Municipal Corporation, Ahmedabad	Gujarat Biotechnology Research Centre	Nitin Savaliya,Dinesh Kumar,Ramesh Pandit,Dalip Singh Rathore,Twinkle Soni,Sonal Sharma ,Hiren Mandalia,Manish Kumar,Chaitanya Joshi,Madhvi Joshi	https://www.gisaid.org/	?	?	2021-06-11	?
hCoV-19/India/MN-IBSD-IW-P2-117/21	betacoronavirus	EPI_ISL_11803866	?	2021-01-08	Asia	India	Manipur	Imphal East	Asia	India	Manipur	genome	29808	Human	37	Female	?	B.1.617.2	GK	Babina Diagnostics	INSACOG-IBSD Manipur	Dr. Nanaocha Sharma, Dr. Sunil S Thorat, Teresa Tangpua, Khuraijam Dolly Devi, Arvinda Thoudam	https://www.gisaid.org/	?	?	2022-04-06	?
hCoV-19/India/MN-IBSD-IE-P2-120/21	betacoronavirus	EPI_ISL_11803869	?	2021-01-08	Asia	India	Manipur	Imphal East	Asia	India	Manipur	genome	29808	Human	65	Female	?	B.1.617.2	GK	Babina Diagnostics	INSACOG-IBSD Manipur	Dr. Nanaocha Sharma, Dr. Sunil S Thorat, Teresa Tangpua, Khuraijam Dolly Devi, Arvinda Thoudam	https://www.gisaid.org/	?	?	2022-04-06	?
hCoV-19/India/PB-ICMR-NIV-INSACOG-590828744/2021	betacoronavirus	EPI_ISL_8884423	?	2021-02-12	Asia	India	Punjab	Jalandhar	Asia	India	Punjab	genome	29738	Human	34	Male	?	B.1.617.2	GK	Viral Research and Diagnostic Laboratories	NIV Influenza	Dr.Rupinder Bakshi	https://www.gisaid.org/	?	?	2022-01-20	?
hCoV-19/India/ILSGS00709/2021	betacoronavirus	EPI_ISL_1663341	?	2021-01-05	Asia	India	Jharkhand		Asia	India	Jharkhand	genome	29782	Human	28	Female	?	B.1.617.2	GK	RIMS, Ranchi	Institute of Life Sciences - INSACOG	Sunil K. Raghav, Safal Walia, Arup Ghosh, Atimukta Jha, Amol M. Kanampalliwar, Shifu Aggarwal, Rupesh Dash, Rajeeb Swain, Punit Prasad, INSACOG Consortium, Ajay Parida	https://www.gisaid.org/	?	?	2021-04-21	?
hCoV-19/India/MH-IISER-Pune-IP01432/2021	betacoronavirus	EPI_ISL_4415482	?	2021-01-09	Asia	India	Maharashtra	Pune	Asia	India	Maharashtra	genome	29793	Human	11	Male	?	B.1.617.2	GK	BJMC, Pune	IISER Pune-INSACOG	Krishanpal Karmodiya, Aurnab Ghose, Joy Merwin Monteiro, Suvarna Joshi, Rajesh Karyakarte	https://www.gisaid.org/	?	?	2021-09-22	?
hCoV-19/India/KA-NIMH-SEQ-2832/2021	betacoronavirus	EPI_ISL_5726157	?	2021-01-08	Asia	India	Karnataka		Asia	India	Karnataka	genome	29781	Human	unknown	unknown	?	B.1.617.2	GK	Mysuru Medical College and Research Institute	INSACOG-KA , NIMHANS	Ellango Ramasamy, Sony Sharma, Mahesh Kumar.C.S, Ananthapadmanabha Kotambail, Chetan G K, Gautham Arunachal Udupi, Anita S Desai, V Ravi	https://www.gisaid.org/	?	?	2021-10-29	?
hCoV-19/India/DL-ILBS-B_69/2021	betacoronavirus	EPI_ISL_6025341	?	2021-01-15	Asia	India	Delhi	New Delhi	Asia	India	Delhi	genome	29790	Human	12	Female	?	B.1.617.2	GK	Max Super Speciality Hospital	ILBS	Ekta Gupta, Varun Suroliya, Reshu Agarwal, Diptanu Paul, Amit Pandey, Bansidhar Tarai, Chhagan Bihari Sharma, Shiv Kumar Sarin	https://www.gisaid.org/	?	?	2021-11-08	?
hCoV-19/India/GJ-INSACOG-GBRC2564/2021	betacoronavirus	EPI_ISL_6181383	?	2021-01-10	Asia	India	Gujarat	Surat	Asia	India	Gujarat	genome	29787	Human	61	Female	?	B.1.617.2	GK	Neuberg Supratech Reference Laboratory, Surat	Gujarat Biotechnology Research Centre	Janvi Raval,Apurvasinh Puvar,Zarna Patel,Dinesh Kumar,Bhadreshsinh Gohil,Nimesh Patel,Nitin Shukla,Ramesh Pandit,Nitin Savaliya,Priyank Chavda,Sonal Sharma ,Manthan Shah,Chaitanya Joshi,Madhvi Joshi	https://www.gisaid.org/	?	?	2021-11-11	?
hCoV-19/Brazil/AM-M1-CAMPI231I/2020	betacoronavirus	EPI_ISL_1708318	?	2020-12-21	South America	Brazil	Amazonas		South America	Brazil	Amazonas	genome	29773	Human	28	Male	?	P.1	GR	Fundação Hospitalar de Hematologia e Hemoterapia do Amazonas	Laboratório de Estudos de Vírus Emergentes	William M. Souza; Mariene R. Amorim, Renata Sesti-Costa, Lais D. Coimbra, Daniel A. Toledo-Teixeira, Pierina L. Parise, Priscilla P. Barbosa, Karina Bispo-dos-Santos, Luciana S. Mofatto, Camila L. Simeoni, Natalia S. Brunetti, Ingra M. Claro, Adriana S. S. Duarte, Thais M. Coletti, Audrey B. Zangirolami, Carolina Costa-Lima, Arilson Bernardo S. P. Gomes, Lucas I. Buscaratti, Flavia C. Sales, Vito…	https://www.gisaid.org/	?	?	2021-04-23	?
hCoV-19/Brazil/PB-BA1200-250009713/2020	betacoronavirus	EPI_ISL_2241496	?	2020-10-01	South America	Brazil	Paraiba	Ingá	South America	Brazil	Paraiba	genome	29829	Human	unknown	unknown	?	P.1	GR	Laboratório Central de Saúde Pública da Paraiba	Coordenação Geral de Laboratórios de Saúde Pública (CGLAB/DAEVS/SVS/MS)	Vagner Fonseca, et al.	https://www.gisaid.org/	?	?	2021-05-24	?
hCoV-19/Brazil/PR-L119-CD7789/2020	betacoronavirus	EPI_ISL_2344420	?	2020-10-26	South America	Brazil	Parana	Curitiba	South America	Brazil	Parana	genome	29777	Human	unknown	unknown	?	P.1	GR	Instituto Butantan	Instituto de Medicina Tropical de Sao Paulo	Brazil-UK Centre for Arbovirus Discovery Diagnosis Genomics and Epidemiology (CADDE) Genomic Network - Instituto de Medicina Tropical	https://www.gisaid.org/	?	?	2021-05-30	?
hCoV-19/Brazil/GO-2732R1/2020	betacoronavirus	EPI_ISL_2614541	?	2020-10-26	South America	Brazil	Goias	Goiania	South America	Brazil	Goias	genome	29865	Human	31	Female	?	P.1	GR	LACEN do Estado de Goias	Instituto Adolfo Lutz, Interdiciplinary Procedures Center, Strategic Laboratory	Claudio Tavares Sacchi, Claudia Regina Gonçalves, Erica Valessa Ramos Gomes, Karoline Rodrigues Campos, Caio Vinicius Dias Lopes, Leonardo Jose Tadeu de Araujo	https://www.gisaid.org/	?	?	2021-06-18	?
hCoV-19/Brazil/SP-IB_112782/2020	betacoronavirus	EPI_ISL_5645745	?	2020-08-07	South America	Brazil	Sao Paulo		South America	Brazil	Sao Paulo	genome	29886	Human	unknown	unknown	?	P.1	GR	HOSP STA MARCELINA SAO PAULO	Instituto Butantan	Dimas Tadeu Covas, Antonio Jorge Martins, Claudia Renata dos Santos Barros, David Schlesinger, Debora Botequio Moretti, Elaine Cristina Marqueze, Elaine Vieira Santos, Evandra Strazza Rodrigues, Heidge Fukumasu, Jayme Augusto de Souza-Neto, José Salvatore Leister Patané, Luiz Alcantara, Luiz Lehmann Coutinho, Maria Carolina Elias, Maurício Lacerda Nogueira, Rafael dos Santos Bezerra, Raul Machado…	https://www.gisaid.org/	?	?	2021-10-28	?
hCoV-19/Brazil/MS-HRMS_1490/2020	betacoronavirus	EPI_ISL_6633673	?	2020-08-24	South America	Brazil	Mato Grosso do Sul	Campo Grande	South America	Brazil	Mato Grosso do Sul	genome	29903	Human	38	Male	?	P.1	GR	Infectious and Parasitic Diseases Laboratory	Infectious and Parasitic Diseases Laboratory	Wellington Fava	https://www.gisaid.org/	?	?	2021-11-23	?
hCoV-19/Brazil/AM-993/2020	betacoronavirus	EPI_ISL_833173	?	2020-12-18	South America	Brazil	Amazonas		South America	Brazil	Amazonas	genome	29847	Human	unknown	unknown	?	P.1	GR	DB Diagnosticos do Brasil	Instituto Adolfo Lutz, Interdiciplinary Procedures Center, Strategic Laboratory	Claudio Tavares Sacchi, Claudia Regina Gonçalves, Erica Valessa Ramos Gomes, Karoline Rodrigues Campos	https://www.gisaid.org/	?	?	2021-01-17	?
hCoV-19/Brazil/AM-994/2020	betacoronavirus	EPI_ISL_833174	?	2020-12-22	South America	Brazil	Amazonas		South America	Brazil	Amazonas	genome	29857	Human	unknown	unknown	?	P.1	GR	DB Diagnosticos do Brasil	Instituto Adolfo Lutz, Interdiciplinary Procedures Center, Strategic Laboratory	Claudio Tavares Sacchi, Claudia Regina Gonçalves, Erica Valessa Ramos Gomes, Karoline Rodrigues Campos	https://www.gisaid.org/	?	?	2021-01-17	?
hCoV-19/Brazil/AM-IEC-177290/2020	betacoronavirus	EPI_ISL_918499	?	2020-12-21	South America	Brazil	Amazonas		South America	Brazil	Amazonas	genome	29743	Human	63	Female	?	P.1	GR	LACEN - Laboratório Central de Saúde Pública do Amazonas	﻿Evandro Chagas Institute	Santos, M.C.; Silva, A.M.; Junior, W.D.C.; Barbagelata, L.S.; Ferreira, J.A.; Sousa, E.M.A.; da Silva, P.S.; Pinheiro, K.C.; L.C.; Sousa Junior, E.C.	https://www.gisaid.org/	?	?	2021-02-03	?
hCoV-19/Brazil/AM-IEC-177301/2020	betacoronavirus	EPI_ISL_918504	?	2020-12-21	South America	Brazil	Amazonas		South America	Brazil	Amazonas	genome	29798	Human	77	Male	?	P.1	GR	LACEN - Laboratório Central de Saúde Pública do Amazonas	﻿Evandro Chagas Institute	Santos, M.C.; Silva, A.M.; Junior, W.D.C.; Barbagelata, L.S.; Ferreira, J.A.; Sousa, E.M.A.; da Silva, P.S.; Pinheiro, K.C.; L.C.; Sousa Junior, E.C.	https://www.gisaid.org/	?	?	2021-02-03	?
hCoV-19/Japan/PG-23480/2021	betacoronavirus	EPI_ISL_1428639	?	2021-02-09	Asia	Japan	Yamanashi		Asia	Japan	Yamanashi	genome	29781	Human	unknown	unknown	?	P.1	GR	Pathogen Genomics Center, National Institute of Infectious Diseases	Pathogen Genomics Center, National Institute of Infectious Diseases	Tsuyoshi Sekizuka, Kentaro Itokawa, Rina Tanaka, Masanori Hashino, Makoto Kuroda	https://www.gisaid.org/	?	?	2021-04-01	?
hCoV-19/Japan/PG-23936/2021	betacoronavirus	EPI_ISL_1428640	?	2021-02-12	Asia	Japan	Yamanashi		Asia	Japan	Yamanashi	genome	29781	Human	unknown	unknown	?	P.1	GR	SARS-CoV-2 testing team, National Institute of Infectious Diseases	Pathogen Genomics Center, National Institute of Infectious Diseases	Tsuyoshi Sekizuka, Kentaro Itokawa, Rina Tanaka, Masanori Hashino, Eri Nakayama, Motohiko Ogawa, Shigeru Tanjima, Takahiro Maeki, Chang-Kweng Lim, Makoto Kuroda	https://www.gisaid.org/	?	?	2021-04-01	?
hCoV-19/Japan/IC-0895/2021	betacoronavirus	EPI_ISL_1927289	?	2021-03-21	Asia	Japan			Asia	Japan		genome	29773	Human	unknown	unknown	?	P.1	GR	SARS-CoV-2 testing team, National Institute of Infectious Diseases	Pathogen Genomics Center, National Institute of Infectious Diseases	Tsuyoshi Sekizuka, Kentaro Itokawa, Rina Tanaka, Masanori Hashino, Hidemasa Izumiya, Sunao Iyoda, Ken Shimuta, Nobuo Koizumi, Makoto Kuroda	https://www.gisaid.org/	?	?	2021-05-06	?
hCoV-19/Japan/PG-54250/2021	betacoronavirus	EPI_ISL_2786785	?	2021-04-22	Asia	Japan	Ibaraki		Asia	Japan	Ibaraki	genome	29774	Human	unknown	unknown	?	P.1	GR	Ibaraki Prefectural Institute of Public Health	Ibaraki Prefectural Institute of Public Health	Keiko Goto, Tsuyoshi Sekizuka, Kentaro Itokawa, Rina Tanaka, Masanori Hashino, Makoto Kuroda	https://www.gisaid.org/	?	?	2021-07-02	?
hCoV-19/Japan/PG-58436/2021	betacoronavirus	EPI_ISL_2786786	?	2021-04-24	Asia	Japan	Ibaraki		Asia	Japan	Ibaraki	genome	29774	Human	unknown	unknown	?	P.1	GR	Ibaraki Prefectural Institute of Public Health	Ibaraki Prefectural Institute of Public Health	Keiko Goto, Tsuyoshi Sekizuka, Kentaro Itokawa, Rina Tanaka, Masanori Hashino, Makoto Kuroda	https://www.gisaid.org/	?	?	2021-07-02	?
hCoV-19/Japan/IC-0917/2021	betacoronavirus	EPI_ISL_1927238	?	2021-03-30	Asia	Japan			Asia	Japan		genome	29774	Human	unknown	unknown	?	P.1	GR	SARS-CoV-2 testing team, National Institute of Infectious Diseases	Pathogen Genomics Center, National Institute of Infectious Diseases	Tsuyoshi Sekizuka, Kentaro Itokawa, Rina Tanaka, Masanori Hashino, Nozomu Hanaoka, Masumichi Saito, Naomi Nojiri, Hazuka Y Furihata, Sana Uchikoba, Tsuguto Fujimoto, Makoto Kuroda	https://www.gisaid.org/	?	?	2021-05-06	?
hCoV-19/Japan/PG-113218/2021	betacoronavirus	EPI_ISL_4720113	?	2021-08-30	Asia	Japan			Asia	Japan		genome	29774	Human	unknown	unknown	?	P.1	GR	Pathogen Genomics Center, National Institute of Infectious Diseases	Pathogen Genomics Center, National Institute of Infectious Diseases	Tsuyoshi Sekizuka, Kentaro Itokawa, Rina Tanaka, Masanori Hashino, Makoto Kuroda	https://www.gisaid.org/	?	?	2021-10-01	?
hCoV-19/Japan/IC-0562/2021	betacoronavirus	EPI_ISL_792681	?	2021-01-02	Asia	Japan			Asia	Japan		genome	29824	Human	unknown	unknown	?	P.1	GR	Pathogen Genomics Center, National Institute of Infectious Diseases	Pathogen Genomics Center, National Institute of Infectious Diseases	Tsuyoshi Sekizuka, Kentaro Itokawa, Rina Tanaka, Masanori Hashino, Makoto Kuroda	https://www.gisaid.org/	?	?	2021-01-10	?
hCoV-19/Japan/IC-0564/2021	betacoronavirus	EPI_ISL_792683	?	2021-01-02	Asia	Japan			Asia	Japan		genome	29798	Human	unknown	unknown	?	P.1	GR	Pathogen Genomics Center, National Institute of Infectious Diseases	Pathogen Genomics Center, National Institute of Infectious Diseases	Tsuyoshi Sekizuka, Kentaro Itokawa, Rina Tanaka, Masanori Hashino, Makoto Kuroda	https://www.gisaid.org/	?	?	2021-01-10	?
hCoV-19/Japan/YCH0127/2021	betacoronavirus	EPI_ISL_978917	?	2021-02-09	Asia	Japan	Yamanashi		Asia	Japan	Yamanashi	genome	29848	Human	46	Male	?	P.1	GR	Genome Analysis Center, Yamanashi Central Hospital	Genome Analysis Center, Yamanashi Central Hospital	Yosuke Hirotsu	https://www.gisaid.org/	?	?	2021-02-12	?
hCoV-19/Brazil/BA-LACEN-164/2020	betacoronavirus	EPI_ISL_1583703	?	2020-06-26	South America	Brazil	Bahia		South America	Brazil	Bahia	genome	29806	Human	46	Male	?	P.2	GR	Central Public Health Laboratory - LACEN -Bahia, Salvador, Brazil	Central Public Health Laboratory - LACEN -Bahia, Salvador, Brazil	Stephane Tosta, Luciana Oliveira, Vanessa Nardy,Patrícia Cajado,Marcela Gómez, Breno Dominguez, Jaqueline Gomes, Vagner Fonseca,Marta Giovanetti,Luiz Alcantara, Felicidade Pereira, Arabela Leal	https://www.gisaid.org/	?	?	2021-04-14	?
hCoV-19/Brazil/RJ-FIOCRUZ-2188-1P/2020	betacoronavirus	EPI_ISL_2157561	?	2020-04-13	South America	Brazil	Rio de Janeiro	Nova Iguacu	South America	Brazil	Rio de Janeiro	genome	29778	Human	unknown	Female	?	P.2	GR	Laboratorio Central de Saude Publica do Estado do Rio de Janeiro (LACEN/RJ)	Laboratory of Respiratory Viruses and Measles, Oswaldo Cruz Institute, FIOCRUZ	Paola Resende, Luciana Appolinario, Fernando Motta, Anna Carolina Paixao, Ana Carolina Mendonca, Alice Sampaio Rocha, Taina Venas, Elisa Cavalcante Pereira, Renata Serrano Lopes, Andrea Cony Cavalcanti, Marilda Siqueira on behalf of the Fiocruz COVID-19 Genomic Surveillance Network	https://www.gisaid.org/	?	?	2021-05-19	?
hCoV-19/Brazil/SP-2733R2/2020	betacoronavirus	EPI_ISL_2614543	?	2020-05-29	South America	Brazil	Sao Paulo	Sao Paulo	South America	Brazil	Sao Paulo	genome	29768	Human	41	Female	?	P.2	GR	IdenGene Medicina Diagnostica SA	Instituto Adolfo Lutz, Interdiciplinary Procedures Center, Strategic Laboratory	Claudio Tavares Sacchi, Claudia Regina Gonçalves, Erica Valessa Ramos Gomes, Karoline Rodrigues Campos, Caio Vinicius Dias Lopes, Leonardo Jose Tadeu de Araujo	https://www.gisaid.org/	?	?	2021-06-18	?
hCoV-19/Brazil/PR-IPEC-022/2020	betacoronavirus	EPI_ISL_2758649	?	2020-10-14	South America	Brazil	Parana	Londrina	South America	Brazil	Parana	genome	29884	Human	unknown	unknown	?	P.2	GR	UEL	IPEC Guarapuava	NAPI-Genômica (Novos Arranjo de Pesquisa e Inovação em Genômica): Ademar Dantas da Cunha Júnior Adriano Ferrasa Adriano Mondini Aldo Przybysz Alessandra Lourenço Cecchini Armani Alex Sandro Jorge Alexandra Ivo de Medeiros Alexandre Maller Aline Cristina Batista Rodrigues Johann Ana Lucia Ferreira Ana Marisa Fusco Almeida Anderson Joel Martino Andrade André Luís Laforga Vanzela Andrea Duarte Doetz…	https://www.gisaid.org/	?	?	2021-07-01	?
hCoV-19/Brazil/PR-L116-CD7035/2020	betacoronavirus	EPI_ISL_2344425	?	2020-09-01	South America	Brazil	Parana	Curitiba	South America	Brazil	Parana	genome	29782	Human	unknown	unknown	?	P.2	GR	Instituto Butantan	Instituto de Medicina Tropical de Sao Paulo	Brazil-UK Centre for Arbovirus Discovery Diagnosis Genomics and Epidemiology (CADDE) Genomic Network - Instituto de Medicina Tropical	https://www.gisaid.org/	?	?	2021-05-30	?
hCoV-19/Brazil/PA-ITV-17/2020	betacoronavirus	EPI_ISL_3356365	?	2020-05-04	South America	Brazil	Para	Castanhal	South America	Brazil	Para	genome	29823	Human	61	Male	?	P.2	GR	UFPA- Federal University of Pará	ITV-Vale Institute of Technology	Tatianne Costa Negri, Amanda Vidal, Ândrea Kely Campos Ribeiro dos Santos, Guilherme Oliveira	https://www.gisaid.org/	?	?	2021-08-12	?
hCoV-19/Brazil/MS-HRMS_1617/2020	betacoronavirus	EPI_ISL_6633694	?	2020-07-10	South America	Brazil	Mato Grosso do Sul	Campo Grande	South America	Brazil	Mato Grosso do Sul	genome	29903	Human	33	Female	?	P.2	GR	Infectious and Parasitic Diseases Laboratory	Infectious and Parasitic Diseases Laboratory	Wellington Fava	https://www.gisaid.org/	?	?	2021-11-23	?
hCoV-19/Brazil/PA-IEC176228/2020	betacoronavirus	EPI_ISL_848608	?	2020-08-11	South America	Brazil	Para		South America	Brazil	Para	genome	29903	Human	unknown	Male	?	P.2	GR	﻿Evandro Chagas Institute	﻿Evandro Chagas Institute	Santos, M.C.; Silva, A.M.; Junior, W.D.C.; Barbagelata, L.S.; Ferreira, J.A.; Sousa, E.M.A.; da Silva, P.S.; Pinheiro, K.C.; L.C.; Sousa Junior, E.C.	https://www.gisaid.org/	?	?	2021-01-19	?
hCoV-19/Brazil/MS-HUMAP_959/2020	betacoronavirus	EPI_ISL_6633842	?	2020-08-21	South America	Brazil	Mato Grosso do Sul	Campo Grande	South America	Brazil	Mato Grosso do Sul	genome	29903	Human	23	Female	?	P.2	GR	Infectious and Parasitic Diseases Laboratory	Infectious and Parasitic Diseases Laboratory	Wellington Fava	https://www.gisaid.org/	?	?	2021-11-23	?
hCoV-19/Brazil/DF-1028R1/2020	betacoronavirus	EPI_ISL_882657	?	2020-07-23	South America	Brazil	Federal District		South America	Brazil	Federal District	genome	29828	Human	32	Male	?	P.2	GR	LACEN do Estado do Piaui, Dr. Costa Alvarenga	Instituto Adolfo Lutz, Interdiciplinary Procedures Center, Strategic Laboratory	Claudio Tavares Sacchi, Claudia Regina Gonçalves, Erica Valessa Ramos Gomes, Karoline Rodrigues Campos	https://www.gisaid.org/	?	?	2021-01-27	?

## Sheet: Table S2
HUMAN GENOME			PULMONARY TISSUE			REFSEQ				b.1.429			p.2			b.1.351			b.1.1.7			b.1.617.1			b.1.617.2			b.1.526			p.1			b.1.525			b.1.1.529						-------	REFSEQ VS. HUMAN GENOME					REFSEQ VS. PULMONARY TISSUE
amacid	codon	bias	amacid	codon	bias	amacid	codon	bias	count	amacid	codon	bias	amacid	codon	bias	amacid	codon	bias	amacid	codon	bias	amacid	codon	bias	amacid	codon	bias	amacid	codon	bias	amacid	codon	bias	amacid	codon	bias	amacid	codon	bias				|	amacid	codon	REFSEQ	HUMAN GENOME		amacid
alanine	GCT	0.279578	alanine	GCT	0.261719	alanine	GCT *	0.543247	358	alanine	GCT	0.544668	alanine	GCT	0.542801	alanine	GCT	0.543289	alanine	GCT	0.540388	alanine	GCT	0.544493	alanine	GCT	0.542311	alanine	GCT	0.543669	alanine	GCT	0.543273	alanine	GCT	0.543272	alanine	GCT	0.538895				|	ala	GCT *†	0.543247	0.279578		ala
	GCC †	0.379513		GCC ‡	0.426458		GCC	0.144158	95		GCC	0.142815		GCC	0.14429		GCC	0.145444		GCC	0.14506		GCC	0.143767		GCC	0.144647		GCC	0.144249		GCC	0.143941		GCC	0.144752		GCC	0.144619				|		GCC †	0.144158	0.379513
	GCA	0.252961		GCA	0.199754		GCA	0.273141	180		GCA	0.273016		GCA	0.273376		GCA	0.271419		GCA	0.274851		GCA	0.272546		GCA	0.273455		GCA	0.27252		GCA	0.273308		GCA	0.272513		GCA	0.275232				|		GCA	0.273141	0.252961
	GCG	0.0879484		GCG	0.112069		GCG	0.0394537	26		GCG	0.039502		GCG	0.0395318		GCG	0.0398468		GCG	0.0397007		GCG	0.0391946		GCG	0.0395876		GCG	0.0395623		GCG	0.039478		GCG	0.039463		GCG	0.0412544				|		GCG	0.0394537	0.0879484
leucine	TTA	0.0902245	leucine	TTA	0.0539519	leucine	TTA	0.272043	253	leucine	TTA	0.271857	leucine	TTA	0.271328	leucine	TTA	0.272698	leucine	TTA	0.269081	leucine	TTA	0.2731	leucine	TTA	0.272492	leucine	TTA	0.270516	leucine	TTA	0.27279	leucine	TTA	0.271069	leucine	TTA	0.271464				|	leu	TTA *	0.272043	0.0902245		leu
	TTG	0.137767		TTG	0.116211		TTG	0.177419	165		TTG	0.176578		TTG	0.177726		TTG	0.177361		TTG	0.176324		TTG	0.177153		TTG	0.176723		TTG	0.178338		TTG	0.177328		TTG	0.178452		TTG	0.176344				|		TTG	0.177419	0.137767
	CTT	0.144912		CTT	0.119405		CTT *	0.291398	271		CTT	0.292612		CTT	0.291469		CTT	0.291202		CTT	0.292973		CTT	0.292245		CTT	0.292572		CTT	0.291169		CTT	0.291226		CTT	0.291465		CTT	0.291716				|		CTT *	0.291398	0.144912
	CTC	0.182169		CTC	0.20056		CTC	0.0989247	92		CTC	0.0988281		CTC	0.0992024		CTC	0.0985824		CTC	0.0992428		CTC	0.0987412		CTC	0.0978095		CTC	0.0989572		CTC	0.0985821		CTC	0.0989128		CTC	0.101153				|		CTC	0.0989247	0.182169
	CTA	0.0765591		CTA	0.0609597		CTA	0.109677	102		CTA	0.109581		CTA	0.109759		CTA	0.109296		CTA	0.111567		CTA	0.109498		CTA	0.110907		CTA	0.110466		CTA	0.1096		CTA	0.109622		CTA	0.108801				|		CTA	0.109677	0.0765591
	CTG †	0.368369		CTG ‡	0.448912		CTG	0.0505376	47		CTG	0.0505431		CTG	0.0505165		CTG	0.0508608		CTG	0.0508108		CTG	0.0492624		CTG	0.0494963		CTG	0.0505542		CTG	0.0504735		CTG	0.0504786		CTG	0.0505223				|		CTG †	0.0505376	0.368369
arginine	CGT	0.0815897	arginine	CGT	0.0930048	arginine	CGT	0.242857	85	arginine	CGT	0.242234	arginine	CGT	0.242783	arginine	CGT	0.24305	arginine	CGT	0.239746	arginine	CGT	0.244172	arginine	CGT	0.244571	arginine	CGT	0.242365	arginine	CGT	0.24314	arginine	CGT	0.242161	arginine	CGT	0.241753				|	arg	CGT	0.242857	0.0815897		arg
	CGC	0.155862		CGC ‡	0.219616		CGC	0.0971429	34		CGC	0.0968938		CGC	0.0975132		CGC	0.0974511		CGC	0.0982093		CGC	0.0966459		CGC	0.0971444		CGC	0.097346		CGC	0.0969112		CGC	0.0970656		CGC	0.0938571				|		CGC	0.0971429	0.155862
	CGA	0.114842		CGA	0.110804		CGA	0.0485714	17		CGA	0.0484469		CGA	0.0514734		CGA	0.0487256		CGA	0.0519931		CGA	0.048323		CGA	0.0485722		CGA	0.0490983		CGA	0.054317		CGA	0.048461		CGA	0.0563117				|		CGA	0.0485714	0.114842
	CGG	0.190012		CGG	0.214477		CGG	0.0314286	11		CGG	0.0341978		CGG	0.031456		CGG	0.0315283		CGG	0.0317736		CGG	0.0341103		CGG	0.0342863		CGG	0.0314019		CGG	0.0313039		CGG	0.0340653		CGG	0.0338442				|		CGG	0.0314286	0.190012
	AGA †	0.239784		AGA	0.175013		AGA *	0.445714	156		AGA	0.444571		AGA	0.445236		AGA	0.443959		AGA	0.44483		AGA	0.443149		AGA	0.443995		AGA	0.445049		AGA	0.445826		AGA	0.444267		AGA	0.443403				|		AGA *†	0.445714	0.239784
	AGG	0.217911		AGG	0.187085		AGG	0.134286	47		AGG	0.133656		AGG	0.131539		AGG	0.135286		AGG	0.133448		AGG	0.133599		AGG	0.131431		AGG	0.13474		AGG	0.128502		AGG	0.13398		AGG	0.130831				|		AGG †	0.134286	0.217911
lysine	AAA	0.466188	lysine	AAA	0.369096	lysine	AAA *	0.653025	367	lysine	AAA	0.652963	lysine	AAA	0.654591	lysine	AAA	0.656288	lysine	AAA	0.651396	lysine	AAA	0.654896	lysine	AAA	0.653253	lysine	AAA	0.652581	lysine	AAA	0.655353	lysine	AAA	0.655219	lysine	AAA	0.657214				|	lys	AAA *†	0.653025	0.466188		lys
	AAG †	0.533812		AAG ‡	0.630904		AAG	0.346975	195		AAG	0.347037		AAG	0.345409		AAG	0.343712		AAG	0.348604		AAG	0.345104		AAG	0.346747		AAG	0.347419		AAG	0.344647		AAG	0.344781		AAG	0.342786				|		AAG †	0.346975	0.533812
asparagine	AAT †	0.50334	asparagine	AAT	0.419078	asparagine	AAT *	0.674812	359	asparagine	AAT	0.676513	asparagine	AAT	0.675381	asparagine	AAT	0.67593	asparagine	AAT	0.673601	asparagine	AAT	0.67488	asparagine	AAT	0.675076	asparagine	AAT	0.67464	asparagine	AAT	0.673091	asparagine	AAT	0.674946	asparagine	AAT	0.675717				|	asn	AAT *†	0.674812	0.50334		asn
	AAC	0.49666		AAC ‡	0.580922		AAC	0.325188	173		AAC	0.323487		AAC	0.324619		AAC	0.32407		AAC	0.326399		AAC	0.32512		AAC	0.324924		AAC	0.32536		AAC	0.326909		AAC	0.325054		AAC	0.324283				|		AAC †	0.325188	0.49666
methionine	ATG †	1	methionine	ATG ‡	1	methionine	ATG *	1	207	methionine	ATG	1	methionine	ATG	1	methionine	ATG	1	methionine	ATG	1	methionine	ATG	1	methionine	ATG	1	methionine	ATG	1	methionine	ATG	1	methionine	ATG	1	methionine	ATG	1				|	met	ATG *†	1	1		met
aspartate	GAT	0.498366	aspartate	GAT	0.438421	aspartate	GAT *	0.639922	327	aspartate	GAT	0.638545	aspartate	GAT	0.638414	aspartate	GAT	0.639677	aspartate	GAT	0.642545	aspartate	GAT	0.636284	aspartate	GAT	0.639295	aspartate	GAT	0.638652	aspartate	GAT	0.641295	aspartate	GAT	0.638671	aspartate	GAT	0.63938				|	asp	GAT *†	0.639922	0.498366		asp
	GAC †	0.501634		GAC ‡	0.561579		GAC	0.360078	184		GAC	0.361455		GAC	0.361586		GAC	0.360323		GAC	0.357455		GAC	0.363716		GAC	0.360705		GAC	0.361348		GAC	0.358705		GAC	0.361329		GAC	0.36062				|		GAC †	0.360078	0.501634
phenylalanine	TTT	0.495887	phenylalanine	TTT	0.406556	phenylalanine	TTT *	0.702595	352	phenylalanine	TTT	0.708232	phenylalanine	TTT	0.708198	phenylalanine	TTT	0.706462	phenylalanine	TTT	0.709333	phenylalanine	TTT	0.70559	phenylalanine	TTT	0.70755	phenylalanine	TTT	0.704659	phenylalanine	TTT	0.705238	phenylalanine	TTT	0.709851	phenylalanine	TTT	0.703954				|	phe	TTT *†	0.702595	0.495887		phe
	TTC †	0.504113		TTC ‡	0.593444		TTC	0.297405	149		TTC	0.291768		TTC	0.291802		TTC	0.293538		TTC	0.290667		TTC	0.29441		TTC	0.29245		TTC	0.295341		TTC	0.294762		TTC	0.290149		TTC	0.296046				|		TTC †	0.297405	0.504113
cysteine	TGT	0.491637	cysteine	TGT	0.415264	cysteine	TGT *	0.773649	229	cysteine	TGT	0.774103	cysteine	TGT	0.77308	cysteine	TGT	0.772633	cysteine	TGT	0.776632	cysteine	TGT	0.774704	cysteine	TGT	0.774471	cysteine	TGT	0.774024	cysteine	TGT	0.773609	cysteine	TGT	0.773571	cysteine	TGT	0.773649				|	cys	TGT *†	0.773649	0.491637		cys
	TGC †	0.508363		TGC ‡	0.584736		TGC	0.226351	67		TGC	0.225897		TGC	0.22692		TGC	0.227367		TGC	0.223368		TGC	0.225296		TGC	0.225529		TGC	0.225976		TGC	0.226391		TGC	0.226429		TGC	0.226351				|		TGC †	0.226351	0.508363
proline	CCT †	0.304236	proline	CCT	0.282927	proline	CCT *	0.484772	191	proline	CCT	0.483444	proline	CCT	0.483166	proline	CCT	0.481151	proline	CCT	0.483369	proline	CCT	0.482237	proline	CCT	0.484948	proline	CCT	0.485395	proline	CCT	0.482317	proline	CCT	0.483193	proline	CCT	0.482636				|	pro	CCT *†	0.484772	0.304236		pro
	CCC	0.299586		CCC ‡	0.342819		CCC	0.0736041	29		CCC	0.073611		CCC	0.0736849		CCC	0.0743789		CCC	0.0701664		CCC	0.0741124		CCC	0.0744271		CCC	0.0727814		CCC	0.0764899		CCC	0.0739754		CCC	0.068948				|		CCC †	0.0736041	0.299586
	CCA	0.298461		CCA	0.255568		CCA	0.398477	157		CCA	0.399644		CCA	0.399802		CCA	0.400869		CCA	0.404885		CCA	0.400205		CCA	0.396843		CCA	0.39877		CCA	0.395349		CCA	0.396995		CCA	0.405004				|		CCA *	0.398477	0.298461
	CCG	0.0977164		CCG	0.118686		CCG	0.0431472	17		CCG	0.0433012		CCG	0.0433469		CCG	0.0436014		CCG	0.0415801		CCG	0.0434452		CCG	0.0437819		CCG	0.0430533		CCG	0.0458438		CCG	0.0458368		CCG	0.0434117				|		CCG	0.0431472	0.0977164
glutamine	CAA	0.286481	glutamine	CAA	0.218854	glutamine	CAA *	0.69589	254	glutamine	CAA	0.697719	glutamine	CAA	0.695473	glutamine	CAA	0.695941	glutamine	CAA	0.698338	glutamine	CAA	0.696962	glutamine	CAA	0.695388	glutamine	CAA	0.697104	glutamine	CAA	0.696775	glutamine	CAA	0.699851	glutamine	CAA	0.692329				|	gln	CAA *	0.69589	0.286481		gln
	CAG †	0.713519		CAG ‡	0.781146		CAG	0.30411	111		CAG	0.302281		CAG	0.304527		CAG	0.304059		CAG	0.301662		CAG	0.303038		CAG	0.304612		CAG	0.302896		CAG	0.303225		CAG	0.300149		CAG	0.307671				|		CAG †	0.30411	0.713519
serine	TCT	0.196739	serine	TCT	0.181871	serine	TCT *	0.326778	216	serine	TCT	0.327675	serine	TCT	0.327689	serine	TCT	0.326463	serine	TCT	0.327292	serine	TCT	0.327519	serine	TCT	0.327975	serine	TCT	0.326364	serine	TCT	0.328586	serine	TCT	0.324618	serine	TCT	0.327995				|	ser	TCT *	0.326778	0.196739		ser
	TCC	0.200504		TCC	0.236839		TCC	0.0771558	51		TCC	0.0772962		TCC	0.076935		TCC	0.0760434		TCC	0.0752573		TCC	0.077063		TCC	0.077064		TCC	0.0771224		TCC	0.0758981		TCC	0.077432		TCC	0.0747522				|		TCC †	0.0771558	0.200504
	TCA	0.164557		TCA	0.129861		TCA	0.278366	184		TCA	0.278873		TCA	0.277811		TCA	0.277752		TCA	0.277991		TCA	0.276394		TCA	0.276393		TCA	0.278183		TCA	0.277232		TCA	0.279177		TCA	0.279024				|		TCA *	0.278366	0.164557
	TCG	0.0470297		TCG	0.0628172		TCG	0.0181543	12		TCG	0.0180356		TCG	0.018138		TCG	0.0181707		TCG	0.0168945		TCG	0.0180525		TCG	0.0182043		TCG	0.0189387		TCG	0.0181791		TCG	0.0182375		TCG	0.0183067				|		TCG	0.0181543	0.0470297
	AGT	0.163109		AGT	0.132419		AGT	0.239032	158		AGT	0.236132		AGT	0.238967		AGT	0.240646		AGT	0.24113		AGT	0.239533		AGT	0.239986		AGT	0.239697		AGT	0.239282		AGT	0.239743		AGT	0.240426				|		AGT *†	0.239032	0.163109
	AGC †	0.228061		AGC ‡	0.256193		AGC	0.0605144	40		AGC	0.0619881		AGC	0.0604599		AGC	0.0609248		AGC	0.0614345		AGC	0.0614387		AGC	0.0603771		AGC	0.059695		AGC	0.0608233		AGC	0.0607918		AGC	0.0594967				|		AGC †	0.0605144	0.228061
glutamate	GAA	0.462163	glutamate	GAA	0.376731	glutamate	GAA *	0.721719	319	glutamate	GAA	0.721719	glutamate	GAA	0.721062	glutamate	GAA	0.719502	glutamate	GAA	0.723277	glutamate	GAA	0.720417	glutamate	GAA	0.723957	glutamate	GAA	0.721896	glutamate	GAA	0.722133	glutamate	GAA	0.721157	glutamate	GAA	0.720073				|	glu	GAA *†	0.721719	0.462163		glu
	GAG †	0.537837		GAG ‡	0.623269		GAG	0.278281	123		GAG	0.278281		GAG	0.278938		GAG	0.280498		GAG	0.276723		GAG	0.279583		GAG	0.276043		GAG	0.278104		GAG	0.277867		GAG	0.278843		GAG	0.279927				|		GAG †	0.278281	0.537837
threonine	ACT	0.263772	threonine	ACT	0.23203	threonine	ACT *	0.445682	320	threonine	ACT	0.445766	threonine	ACT	0.445635	threonine	ACT	0.446873	threonine	ACT	0.444755	threonine	ACT	0.443806	threonine	ACT	0.446563	threonine	ACT	0.446282	threonine	ACT	0.445065	threonine	ACT	0.444855	threonine	ACT	0.45035				|	thr	ACT *	0.445682	0.263772		thr
	ACC †	0.327694		ACC ‡	0.397584		ACC	0.0947075	68		ACC	0.0935137		ACC	0.0943693		ACC	0.0932915		ACC	0.0965035		ACC	0.0947533		ACC	0.0960726		ACC	0.0937105		ACC	0.0934775		ACC	0.0948729		ACC	0.0923077				|		ACC †	0.0947075	0.327694
	ACA	0.305446		ACA	0.248449		ACA	0.409471	294		ACA	0.410399		ACA	0.409814		ACA	0.410372		ACA	0.408392		ACA	0.411478		ACA	0.407156		ACA	0.409721		ACA	0.409905		ACA	0.410046		ACA	0.406993				|		ACA *†	0.409471	0.305446
	ACG	0.103087		ACG	0.121938		ACG	0.0501393	36		ACG	0.0503217		ACG	0.0501814		ACG	0.0494638		ACG	0.0503497		ACG	0.0499628		ACG	0.0502086		ACG	0.0502867		ACG	0.0515519		ACG	0.0502267		ACG	0.0503497				|		ACG	0.0501393	0.103087
glycine	GGT	0.171696	glycine	GGT	0.175025	glycine	GGT *	0.584055	337	glycine	GGT	0.58466	glycine	GGT	0.585613	glycine	GGT	0.585366	glycine	GGT	0.583916	glycine	GGT	0.584069	glycine	GGT	0.582406	glycine	GGT	0.584431	glycine	GGT	0.585346	glycine	GGT	0.584725	glycine	GGT	0.584744				|	gly	GGT *	0.584055	0.171696		gly
	GGC †	0.313132		GGC ‡	0.367241		GGC	0.17851	103		GGC	0.178325		GGC	0.17871		GGC	0.179094		GGC	0.18007		GGC	0.17838		GGC	0.179217		GGC	0.178573		GGC	0.178429		GGC	0.176553		GGC	0.179787				|		GGC †	0.17851	0.313132
	GGA	0.272924		GGA	0.222418		GGA	0.206239	119		GGA	0.205852		GGA	0.203198		GGA	0.204356		GGA	0.204545		GGA	0.205969		GGA	0.207149		GGA	0.205964		GGA	0.204936		GGA	0.205906		GGA	0.204049				|		GGA †	0.206239	0.272924
	GGG	0.242248		GGG	0.235317		GGG	0.0311958	18		GGG	0.0311636		GGG	0.0324785		GGG	0.0311849		GGG	0.0314685		GGG	0.0315814		GGG	0.0312288		GGG	0.0310324		GGG	0.0312883		GGG	0.0328162		GGG	0.0314191				|		GGG	0.0311958	0.242248
tryptophan	TGG †	1	tryptophan	TGG ‡	1	tryptophan	TGG *	1	111	tryptophan	TGG	1	tryptophan	TGG	1	tryptophan	TGG	1	tryptophan	TGG	1	tryptophan	TGG	1	tryptophan	TGG	1	tryptophan	TGG	1	tryptophan	TGG	1	tryptophan	TGG	1	tryptophan	TGG	1				|	trp	TGG *†	1	1		trp
histidine	CAT	0.448742	histidine	CAT	0.37094	histidine	CAT *	0.693122	131	histidine	CAT	0.694737	histidine	CAT	0.692962	histidine	CAT	0.693266	histidine	CAT	0.695023	histidine	CAT	0.694825	histidine	CAT	0.692333	histidine	CAT	0.690976	histidine	CAT	0.691007	histidine	CAT	0.687344	histidine	CAT	0.686225				|	his	CAT *	0.693122	0.448742		his
	CAC †	0.551258		CAC ‡	0.62906		CAC	0.306878	58		CAC	0.305263		CAC	0.307038		CAC	0.306734		CAC	0.304977		CAC	0.305175		CAC	0.307667		CAC	0.309024		CAC	0.308993		CAC	0.312656		CAC	0.313775				|		CAC †	0.306878	0.551258
tyrosine	TAT	0.474354	tyrosine	TAT	0.407044	tyrosine	TAT *	0.611607	274	tyrosine	TAT	0.612522	tyrosine	TAT	0.613012	tyrosine	TAT	0.609707	tyrosine	TAT	0.607799	tyrosine	TAT	0.615641	tyrosine	TAT	0.611037	tyrosine	TAT	0.611542	tyrosine	TAT	0.616989	tyrosine	TAT	0.612113	tyrosine	TAT	0.615986				|	tyr	TAT *†	0.611607	0.474354		tyr
	TAC †	0.525646		TAC ‡	0.592956		TAC	0.388393	174		TAC	0.387478		TAC	0.386988		TAC	0.390293		TAC	0.392201		TAC	0.384359		TAC	0.388963		TAC	0.388458		TAC	0.383011		TAC	0.387887		TAC	0.384014				|		TAC †	0.388393	0.525646
isoleucine	ATT	0.381879	isoleucine	ATT	0.342644	isoleucine	ATT *	0.508772	261	isoleucine	ATT	0.510677	isoleucine	ATT	0.51283	isoleucine	ATT	0.508981	isoleucine	ATT	0.508103	isoleucine	ATT	0.511563	isoleucine	ATT	0.509835	isoleucine	ATT	0.50745	isoleucine	ATT	0.50968	isoleucine	ATT	0.510035	isoleucine	ATT	0.506992				|	ile	ATT *†	0.508772	0.381879		ile
	ATC †	0.430225		ATC ‡	0.536505		ATC	0.185185	95		ATC	0.184274		ATC	0.181959		ATC	0.184887		ATC	0.183597		ATC	0.183675		ATC	0.183447		ATC	0.185214		ATC	0.184843		ATC	0.186634		ATC	0.187693				|		ATC †	0.185185	0.430225
	ATA	0.187896		ATA	0.120851		ATA	0.306043	157		ATA	0.305049		ATA	0.305211		ATA	0.306132		ATA	0.3083		ATA	0.304763		ATA	0.306718		ATA	0.307336		ATA	0.305478		ATA	0.303331		ATA	0.305315				|		ATA	0.306043	0.187896
valine	GTT	0.201094	valine	GTT	0.163816	valine	GTT *	0.488491	382	valine	GTT	0.489141	valine	GTT	0.487322	valine	GTT	0.489917	valine	GTT	0.48871	valine	GTT	0.487946	valine	GTT	0.489798	valine	GTT	0.48778	valine	GTT	0.487793	valine	GTT	0.488482	valine	GTT	0.487671				|	val	GTT *	0.488491	0.201094		val
	GTC	0.228955		GTC	0.24614		GTC	0.140665	110		GTC	0.140521		GTC	0.140718		GTC	0.140012		GTC	0.141448		GTC	0.140547		GTC	0.14042		GTC	0.140754		GTC	0.140769		GTC	0.140692		GTC	0.140539				|		GTC	0.140665	0.228955
	GTA	0.131285		GTA	0.0992431		GTA	0.226343	177		GTA	0.22624		GTA	0.227655		GTA	0.226204		GTA	0.225798		GTA	0.226854		GTA	0.224484		GTA	0.227257		GTA	0.225477		GTA	0.22636		GTA	0.227546				|		GTA	0.226343	0.131285
	GTG †	0.438666		GTG ‡	0.4908		GTG	0.144501	113		GTG	0.144098		GTG	0.144304		GTG	0.143867		GTG	0.144044		GTG	0.144653		GTG	0.145298		GTG	0.144209		GTG	0.145961		GTG	0.144466		GTG	0.144244				|		GTG †	0.144501	0.438666
stop	TAA	0.276724	stop	TAA	0.356708	stop	TAA *	0.833333	10	stop	TAA	0.833333	stop	TAA	0.841667	stop	TAA	0.833333	stop	TAA	0.833333	stop	TAA	0.833333	stop	TAA	0.833333	stop	TAA	0.833333	stop	TAA	0.833333	stop	TAA	0.833333	stop	TAA	0.833333				|	stop	TAA *	0.833333	0.276724		stop
	TGA †	0.503882		TGA ‡	0.436692		TGA	0.0833333	1		TGA	0.0833333		TGA	0.075		TGA	0.0833333		TGA	0.0833333		TGA	0.0833333		TGA	0.0833333		TGA	0.0833333		TGA	0.0833333		TGA	0.0833333		TGA	0.0833333				|		TGA †	0.0833333	0.503882
	TAG	0.219394		TAG	0.2066		TAG	0.0833333	1		TAG	0.0833333		TAG	0.0833333		TAG	0.0833333		TAG	0.0833333		TAG	0.0833333		TAG	0.0833333		TAG	0.0833333		TAG	0.0833333		TAG	0.0833333		TAG	0.0833333				|		TAG	0.0833333	0.219394
																																											|
	† Human genome preference																																										|
	‡ Pulmonary tissue preference																																										\/
	* SARS-CoV-2 refseq preference
																								* SARS-CoV-2 refseq preference
																								† Human genome preference
																								‡ Pulmonary tissue preference
[truncated: 18 more columns]

## Sheet: Table S3
orf1a
Position	Codon	Chi-square Value	P-value	Degree Freedom	Group 1 RD	Group 2 RD	Group 3 RD	Group 4 RD	Group 5 RD	Group 6 RD	Group 7 RD	Group 8 RD	Group 9 RD	Group 10 RD		RD = residue diversity
468*	156	120.976	7.352e-14	27	10 T	20 T	20 C	10 T	10 T	20 T	10 T	1 T	10 T	10 T
648*	216	120.907	7.558e-14	27	10 C	20 C	20 C	10 C	10 C	20 C	10 C	1 C	10 T	10 C
794*	264.667	120.986	7.324e-14	27	10 C	20 C	20 C	10 T	10 T	20 C	10 T	1 C	10 C	10 C
1233*	411	120.976	7.352e-14	27	10 C	20 C	20 C	10 C	10 C	20 T	10 C	1 C	10 C	10 C
1542*	514	120.922	4.13e-11	36	10 A	20 A	20 A	10 A	10 A	19 G, 1 N	10 A	1 A	1 A	10 A
2130*	710	120.907	7.558e-14	27	10 C	20 C	20 C	10 C	10 T	20 C	10 C	1 C	10 C	10 C
2332*	777.333	143.221	9.975e-15	36	10 T	20 T	20 T	2 N, 8 T	10 C	20 T	10 T	1 T	10 T	10 T
2394*	798	131.884	7.295e-13	36	10 G	20 G	20 G	9 G, 1 N	10 G	20 A	10 G	1 G	10 G	10 G
2427*	809	69.986	1.127e-05	27	10 A	20 A	20 A	4 A, 6 T	10 A	20 A	10 A	1 A	1 A	10 A
2484*	828	120.976	7.352e-14	27	10 C	20 C	20 T	10 C	10 C	20 C	10 C	1 C	10 C	10 C
2567*	855.667	120.907	7.558e-14	27	10 G	20 A	20 A	10 A	10 A	20 A	10 A	1 A	1 A	10 A
2772*	924	119.617	1.263e-13	27	10 T	20 T	20 T	10 T	10 T	20 T	10 T	1 C	10 T	10 T
3002*	1000.67	110.037	5.47e-12	27	10 C	20 C	20 C	10 C	10 C	20 C	9 C, 1 T	1 C	10 T	10 C
3192*	1064	55.02	0.00114	27	10 C	10 C, 10 T	20 C	10 C	10 C	20 C	10 C	1 C	10 C	10 C
3563*	1187.67	120.976	7.352e-14	27	10 C	20 C	20 T	10 C	10 C	20 C	10 C	1 C	10 C	10 C
4700*	1566.67	55.02	0.00114	27	10 C	10 C, 10 T	20 C	10 C	10 C	20 C	10 C	1 C	10 C	10 C
4965*	1655	120.907	7.558e-14	27	10 G	20 G	20 G	10 T	10 G	20 G	10 G	1 G	10 G	10 G
5121*	1707	120.907	7.558e-14	27	10 G	20 T	20 T	10 T	10 T	20 T	10 T	1 T	10 T	10 T
5123*	1707.67	120.907	7.558e-14	27	10 C	20 C	20 C	10 C	10 C	20 C	10 C	1 C	1 A	10 C
5383*	1794.33	120.976	7.352e-14	27	10 A	20 A	20 C	10 A	10 A	20 A	10 A	1 A	1 A	10 A
5721*	1907	120.907	7.558e-14	27	10 C	20 C	20 C	10 C	10 C	20 C	10 C	1 C	10 T	10 C
5836*	1945.33	69.879	0.0006052	36	10 G	20 G	20 G	10 G	10 G	20 G	5 A, 4 G, 1 N	1 G	10 G	10 G
6020*	2006.67	131.884	7.295e-13	36	10 C	20 C	20 C	10 C	10 C	20 T	9 C, 1 N	1 C	10 C	10 C
6054*	2018	120.922	4.13e-11	36	10 A	20 A	19 G, 1 N	10 A	10 A	20 A	10 A	1 A	1 A	10 A
6247*	2082.33	82.391	1.7e-05	36	7 -, 3 A	20 A	20 A	10 A	10 A	20 A	10 A	1 A	1 A	10 A
6248*	2082.67	120.808	7.381e-09	45	7 -, 3 N	20 G	20 G	10 G	10 G	20 G	10 G	1 G	10 G	10 G
6249*	2083	120.808	7.381e-09	45	7 -, 3 N	20 T	20 T	10 T	10 T	20 T	10 T	1 T	10 T	10 T
6250*	2083.33	120.798	4.318e-11	36	7 A, 3 N	20 T	20 T	10 T	10 T	20 T	10 T	1 T	10 T	10 T
6348*	2116	120.976	7.352e-14	27	10 A	20 A	20 G	10 A	10 A	20 A	10 A	1 A	1 A	10 A
6689*	2229.67	130.95	1.034e-12	36	10 T	20 T	20 T	10 T	10 T	2 N, 18 T	10 T	1 T	10 C	10 T
6936*	2312	57.804	0.000508	27	10 A	20 A	20 A	10 A	10 A	20 A	5 A, 5 G	1 A	1 A	10 A
8128*	2709.33	120.907	7.558e-14	27	10 A	20 G	20 G	10 G	10 G	20 G	10 G	1 G	10 G	10 G
8328*	2776	131.884	7.295e-13	36	10 T	20 T	20 T	1 N, 9 T	10 T	20 C	10 T	1 T	10 T	10 T
8386*	2795.33	57.814	0.012	36	10 A	20 A	20 A	5 A, 5 N	10 A	20 A	10 A	1 A	1 A	10 A
8390*	2796.67	69.986	1.127e-05	27	10 C	20 C	20 C	4 C, 6 T	10 C	20 C	10 C	1 C	10 C	10 C
8682*	2894	120.907	7.558e-14	27	10 C	20 C	20 C	10 C	10 T	20 C	10 C	1 C	10 C	10 C
9300*	3100	120.976	7.352e-14	27	10 C	20 C	20 C	10 C	10 C	20 T	10 C	1 C	10 C	10 C
9602*	3200.67	120.907	7.558e-14	27	10 T	20 T	20 T	10 T	10 T	20 T	10 C	1 T	10 T	10 T
9764*	3254.67	86.435	3.859e-08	27	10 T	15 C, 5 T	20 C	10 C	10 C	20 C	10 C	1 C	10 C	10 C
10058*	3352.67	120.907	7.558e-14	27	10 A	20 A	20 A	10 G	10 A	20 A	10 A	1 A	1 A	10 A
10184*	3394.67	120.907	7.558e-14	27	10 A	20 C	20 C	10 C	10 C	20 C	10 C	1 C	10 C	10 C
10402*	3467.33	120.907	7.558e-14	27	10 T	20 T	20 T	10 T	10 T	20 T	10 T	1 T	10 T	10 G
10936*	3645.33	86.442	3.849e-08	27	10 A	5 A, 15 G	20 A	10 A	10 A	20 A	10 A	1 A	1 A	10 A
11020*	3673.33	120.808	7.381e-09	45	7 -, 3 N	20 T	20 T	10 T	10 T	20 T	10 T	1 T	10 T	10 T
11021*	3673.67	120.808	7.381e-09	45	7 -, 3 N	20 T	20 T	10 T	10 T	20 T	10 T	1 T	10 T	10 T
11022*	3674	120.808	7.381e-09	45	7 -, 3 N	20 G	20 G	10 G	10 G	20 G	10 G	1 G	10 G	10 G
11023*	3674.33	130.437	2.999e-10	45	7 -, 3 N	20 T	19 -, 1 N	7 -, 3 T	10 T	20 -	10 -	1 T	9 -, 1 N	10 T
11024*	3674.67	130.437	2.999e-10	45	7 -, 3 N	20 C	19 -, 1 N	7 -, 3 C	10 C	20 -	10 -	1 C	9 -, 1 N	10 C
11025*	3675	130.437	2.999e-10	45	7 -, 3 N	20 T	19 -, 1 N	7 -, 3 T	10 T	20 -	10 -	1 T	9 -, 1 N	10 T
11026*	3675.33	130.437	2.999e-10	45	7 -, 3 N	20 G	19 -, 1 N	7 -, 3 G	10 G	20 -	10 -	1 G	9 -, 1 N	10 G
11027*	3675.67	130.437	2.999e-10	45	7 -, 3 N	20 G	19 -, 1 N	7 -, 3 G	10 G	20 -	10 -	1 G	9 -, 1 N	10 G
11028*	3676	130.437	2.999e-10	45	7 -, 3 N	20 T	19 -, 1 N	7 -, 3 T	10 T	20 -	10 -	1 T	9 -, 1 N	10 T
11029*	3676.33	117.993	1.839e-08	45	10 T	20 T	19 -, 1 N	7 -, 3 T	10 T	20 -	10 -	1 T	9 -, 1 N	10 T
11030*	3676.67	117.993	1.839e-08	45	10 T	20 T	19 -, 1 N	7 -, 3 T	10 T	20 -	10 -	1 T	9 -, 1 N	10 T
11031*	3677	117.993	1.839e-08	45	10 T	20 T	19 -, 1 N	7 -, 3 T	10 T	20 -	10 -	1 T	9 -, 1 N	10 T
11272*	3757.33	120.907	7.558e-14	27	10 G	20 A	20 A	10 A	10 A	20 A	10 A	1 A	1 A	10 A
11559*	3853	120.907	7.558e-14	27	10 C	20 C	20 C	10 C	10 C	20 C	10 C	1 C	10 C	10 T
11788*	3929.33	120.907	7.558e-14	27	10 C	20 C	20 C	10 C	10 C	20 C	10 C	1 C	10 C	10 T
11835*	3945	120.907	7.558e-14	27	10 C	20 C	20 C	10 C	10 T	20 C	10 C	1 C	10 C	10 C
12513*	4171	120.976	7.352e-14	27	10 C	20 C	20 T	10 C	10 C	20 C	10 C	1 C	10 C	10 C
12613*	4204.33	120.907	7.558e-14	27	10 A	20 A	20 A	10 A	10 G	20 A	10 A	1 A	1 A	10 A
12699*	4233	94.995	1.682e-09	27	10 A	20 A	20 A	10 A	10 A	20 A	10 A	1 A	1 A	2 A, 8 G
12930*	4310	120.907	7.558e-14	27	10 C	20 T	20 T	10 T	10 T	20 T	10 T	1 T	10 T	10 T
orf1b
Position	Codon	Chi-square Value	P-value	Degree Freedom	Group 1 RD	Group 2 RD	Group 3 RD	Group 4 RD	Group 5 RD	Group 6 RD	Group 7 RD	Group 8 RD	Group 9 RD	Group 10 RD
396*	132	120.976	7.352e-14	27	10 C	20 C	20 T	10 C	10 C	20 C	10 C	1 C	10 C	10 C
943*	314.333	120.976	7.352e-14	27	10 C	20 C	20 C	10 C	10 C	20 T	10 C	1 C	10 C	10 C
944*	314.667	65.23	5.229e-05	27	10 T	20 T	20 T	10 T	10 T	20 T	10 T	1 C	10 T	1 C, 9 T
1212*	404	120.907	7.558e-14	27	10 C	20 C	20 C	10 C	10 C	20 C	10 C	1 C	10 T	10 C
1776*	592	120.907	7.558e-14	27	10 T	20 C	20 C	10 C	10 C	20 C	10 C	1 C	10 C	10 C
1815*	605	120.907	7.558e-14	27	10 C	20 C	20 C	10 C	10 C	20 C	10 C	1 C	10 T	10 C
1987*	662.333	49.072	0.005814	27	10 G	9 A, 11 G	20 G	10 G	10 G	20 G	10 G	1 G	10 G	10 G
2712*	904	120.907	7.558e-14	27	10 T	20 T	20 T	10 T	10 T	20 T	10 T	1 T	10 C	10 T
3002*	1000.67	49.072	0.005814	27	10 C	11 C, 9 T	20 C	10 C	10 C	20 C	10 C	1 C	10 C	10 C
3036*	1012	131.908	7.229e-13	36	10 A	20 A	20 A	10 A	9 A, 1 N	20 A	10 C	1 A	1 A	10 A
3550*	1183.33	120.907	7.558e-14	27	10 G	20 G	20 G	10 G	10 T	20 G	10 G	1 G	10 G	10 G
3795*	1265	120.976	7.352e-14	27	10 G	20 G	20 T	10 G	10 G	20 G	10 G	1 G	10 G	10 G
4059*	1353	43.818	0.02159	27	10 G	11 G, 9 T	20 G	10 G	10 G	20 G	10 G	1 G	10 G	9 G, 1 T
4699*	1566.33	120.907	7.558e-14	27	10 G	20 A	20 A	10 A	10 A	20 A	10 A	1 A	1 A	10 A
4707*	1569	120.976	7.352e-14	27	10 C	20 C	20 C	10 C	10 C	20 T	10 C	1 C	10 C	10 C
6798*	2266	89.684	1.19e-08	27	10 A	16 A, 4 G	20 A	10 A	10 A	20 A	10 G	1 A	1 A	10 A
6932*	2310.67	55.02	0.00114	27	10 A	10 A, 10 G	20 A	10 A	10 A	20 A	10 A	1 A	1 A	10 A
6937*	2312.33	43.229	0.0248	27	10 T	8 G, 12 T	20 T	10 T	10 T	20 T	10 T	1 T	10 T	10 T
7260*	2420	120.976	7.352e-14	27	10 A	20 A	20 A	10 A	10 A	20 G	10 A	1 A	1 A	10 A
spike
Position	Codon	Chi-square Value	P-value	Degree Freedom	Group 1 RD	Group 2 RD	Group 3 RD	Group 4 RD	Group 5 RD	Group 6 RD	Group 7 RD	Group 8 RD	Group 9 RD	Group 10 RD
13*	4.33333	120.907	7.558e-14	27	10 C	20 C	20 C	10 C	10 C	20 C	10 T	1 C	10 C	10 C
38*	12.6667	120.907	7.558e-14	27	10 G	20 G	20 G	10 G	10 T	20 G	10 G	1 G	10 G	10 G
52*	17.3333	100.862	1.857e-10	27	10 C	20 C	20 T	6 C, 4 T	10 C	20 C	9 C, 1 T	1 C	10 C	10 C
56*	18.6667	55.02	0.00114	27	10 C	10 C, 10 G	20 C	10 C	10 C	20 C	10 C	1 C	10 C	10 C
59*	19.6667	120.976	7.352e-14	27	10 C	20 C	20 A	10 C	10 C	20 C	10 C	1 C	10 C	10 C
76*	25.3333	110.23	5.076e-12	27	10 C	20 C	20 T	10 C	8 C, 2 T	20 C	10 C	1 C	10 C	10 C
155*	51.6667	120.976	7.352e-14	27	10 A	20 A	20 A	10 A	10 A	20 G	10 A	1 A	10 A	10 A
200*	66.6667	120.991	7.308e-14	27	10 T	20 C	20 C	10 C	10 C	20 T	10 C	1 C	10 C	10 C
202*	67.3333	94.833	3.409e-07	36	7 -, 3 A	20 A	20 A	10 A	10 A	20 A	10 A	1 A	9 -, 1 A	10 A
203*	67.6667	128.474	5.818e-10	45	7 -, 3 N	20 T	20 T	10 T	10 T	20 T	10 T	1 T	9 -, 1 N	10 T
204*	68	249.421	4.027e-30	45	7 -, 3 N	20 A	20 A	10 A	10 A	20 C	10 A	1 A	9 -, 1 N	10 A
205*	68.3333	141.114	7.554e-12	45	7 -, 3 N	20 C	20 C	10 C	10 C	20 -	10 C	1 C	9 -, 1 N	10 C
206*	68.6667	141.114	7.554e-12	45	7 -, 3 N	20 A	20 A	10 A	10 A	20 -	10 A	1 A	9 -, 1 N	10 A
207*	69	141.114	7.554e-12	45	7 -, 3 N	20 T	20 T	10 T	10 T	20 -	10 T	1 T	9 -, 1 N	10 T
208*	69.3333	249.421	4.027e-30	45	7 A, 3 N	20 G	20 G	10 G	10 G	20 -	10 G	1 G	9 A, 1 N	10 G
209*	69.6667	120.99	4.028e-11	36	10 T	20 T	20 T	10 T	10 T	20 -	10 T	1 T	10 T	10 T
210*	70	125.823	6.899e-12	36	10 C	19 C, 1 T	20 C	10 C	10 C	20 -	10 C	1 C	10 C	10 C
239*	79.6667	120.907	7.558e-14	27	10 A	20 A	20 A	10 C	10 A	20 A	10 A	1 A	10 A	10 A
284*	94.6667	94.741	1.849e-09	27	10 T	13 C, 7 T	20 C	10 C	10 C	20 C	10 T	1 C	10 C	10 C
333*	111	49.072	0.005814	27	10 T	9 C, 11 T	20 T	10 T	10 T	20 T	10 T	1 T	10 T	10 T
412*	137.333	114.357	1.01e-12	27	10 G	19 G, 1 T	20 T	10 G	10 G	20 G	10 G	1 G	10 G	10 G
424*	141.333	82.391	1.7e-05	36	7 -, 3 G	20 G	20 G	10 G	10 G	20 G	10 G	1 G	10 G	10 G
425*	141.667	142.826	1.16e-14	36	7 -, 3 G	11 A, 9 G	20 G	10 G	10 G	20 G	10 G	1 G	10 G	10 G
426*	142	120.808	7.381e-09	45	7 -, 3 N	20 T	20 T	10 T	10 T	20 T	10 T	1 T	10 T	10 T
427*	142.333	120.808	7.381e-09	45	7 -, 3 N	20 G	20 G	10 G	10 G	20 G	10 G	1 G	10 G	10 G
428*	142.667	120.808	7.381e-09	45	7 -, 3 N	20 T	20 T	10 T	10 T	20 T	10 T	1 T	10 T	10 T
429*	143	114.25	6.08e-08	45	7 -, 3 N	20 T	20 T	10 T	10 T	20 T	10 T	1 T	2 N, 8 T	10 T
430*	143.333	135.355	5.589e-11	45	7 -, 3 N	1 -, 19 T	20 T	10 T	10 T	20 -	10 T	1 T	8 -, 2 N	10 T
431*	143.667	135.355	5.589e-11	45	7 -, 3 N	1 -, 19 A	20 A	10 A	10 A	20 -	10 A	1 A	8 -, 2 N	10 A
432*	144	137.812	2.391e-11	45	7 -, 3 N	1 -, 19 T	20 T	10 T	10 T	20 -	10 T	1 T	8 -, 2 T	10 T
433*	144.333	120.798	4.318e-11	36	7 G, 3 N	20 T	20 T	10 T	10 T	20 T	10 T	1 T	10 T	10 T
456*	152	120.907	7.558e-14	27	10 G	20 G	20 G	10 G	10 T	20 G	10 G	1 G	10 G	10 G
570*	190	120.976	7.352e-14	27	10 G	20 G	20 T	10 G	10 G	20 G	10 G	1 G	10 G	10 G
631*	210.333	82.391	1.7e-05	36	7 -, 3 A	20 A	20 A	10 A	10 A	20 A	10 A	1 A	10 A	10 A
632*	210.667	120.808	7.381e-09	45	7 -, 3 N	20 A	20 A	10 A	10 A	20 A	10 A	1 A	10 A	10 A
633*	211	120.808	7.381e-09	45	7 -, 3 N	20 T	20 T	10 T	10 T	20 T	10 T	1 T	10 T	10 T
634*	211.333	120.798	4.318e-11	36	7 A, 3 N	20 T	20 T	10 T	10 T	20 T	10 T	1 T	10 T	10 T
643*	214.333	82.391	1.7e-05	36	3 -, 7 G	20 -	20 -	10 -	10 -	20 -	10 -	1 -	10 -	-10
644*	214.667	82.391	1.7e-05	36	3 -, 7 A	20 -	20 -	10 -	10 -	20 -	10 -	1 -	10 -	-10
645*	215	82.391	1.7e-05	36	3 -, 7 G	20 -	20 -	10 -	10 -	20 -	10 -	1 -	10 -	-10
646*	215.333	82.391	1.7e-05	36	3 -, 7 C	20 -	20 -	10 -	10 -	20 -	10 -	1 -	10 -	-10
647*	215.667	82.391	1.7e-05	36	3 -, 7 C	20 -	20 -	10 -	10 -	20 -	10 -	1 -	10 -	-10
648*	216	82.391	1.7e-05	36	3 -, 7 A	20 -	20 -	10 -	10 -	20 -	10 -	1 -	10 -	-10
649*	216.333	82.391	1.7e-05	36	3 -, 7 G	20 -	20 -	10 -	10 -	20 -	10 -	1 -	10 -	-10
650*	216.667	82.391	1.7e-05	36	3 -, 7 A	20 -	20 -	10 -	10 -	20 -	10 -	1 -	10 -	-10
651*	217	82.391	1.7e-05	36	3 -, 7 A	20 -	20 -	10 -	10 -	20 -	10 -	1 -	10 -	-10
653*	217.667	82.381	1.637e-07	27	10 A	20 A	20 A	3 A, 7 G	10 A	20 A	10 A	1 A	10 A	10 A
730*	243.333	82.391	1.7e-05	36	10 T	20 T	20 T	7 -, 3 T	10 T	20 T	10 T	1 T	10 T	10 T
731*	243.667	82.391	1.7e-05	36	10 T	20 T	20 T	7 -, 3 T	10 T	20 T	10 T	1 T	10 T	10 T
732*	244	82.391	1.7e-05	36	10 A	20 A	20 A	7 -, 3 A	10 A	20 A	10 A	1 A	10 A	10 A
733*	244.333	82.391	1.7e-05	36	10 C	20 C	20 C	7 -, 3 C	10 C	20 C	10 C	1 C	10 C	10 C
734*	244.667	82.391	1.7e-05	36	10 T	20 T	20 T	7 -, 3 T	10 T	20 T	10 T	1 T	10 T	10 T
735*	245	82.391	1.7e-05	36	10 T	20 T	20 T	7 -, 3 T	10 T	20 T	10 T	1 T	10 T	10 T
736*	245.333	82.391	1.7e-05	36	10 G	20 G	20 G	7 -, 3 G	10 G	20 G	10 G	1 G	10 G	10 G
737*	245.667	82.391	1.7e-05	36	10 C	20 C	20 C	7 -, 3 C	10 C	20 C	10 C	1 C	10 C	10 C
738*	246	82.391	1.7e-05	36	10 T	20 T	20 T	7 -, 3 T	10 T	20 T	10 T	1 T	10 T	10 T
767*	255.667	120.907	7.558e-14	27	10 A	20 A	20 A	10 A	10 A	20 A	10 G	1 A	10 A	10 A
789*	263	69.996	0.0005865	36	10 T	20 T	20 T	6 N, 4 T	10 T	20 T	10 T	1 T	10 T	10 T
790*	263.333	69.996	0.0005865	36	10 G	20 G	20 G	4 G, 6 N	10 G	20 G	10 G	1 G	10 G	10 G
791*	263.667	69.996	0.0005865	36	10 G	20 G	20 G	4 G, 6 N	10 G	20 G	10 G	1 G	10 G	10 G
792*	264	69.996	0.0005865	36	10 T	20 T	20 T	6 N, 4 T	10 T	20 T	10 T	1 T	10 T	10 T
793*	264.333	69.996	0.0005865	36	10 G	20 G	20 G	4 G, 6 N	10 G	20 G	10 G	1 G	10 G	10 G
794*	264.667	69.996	0.0005865	36	10 C	20 C	20 C	4 C, 6 N	10 C	20 C	10 C	1 C	10 C	10 C
795*	265	69.996	0.0005865	36	10 T	20 T	20 T	6 N, 4 T	10 T	20 T	10 T	1 T	10 T	10 T
796*	265.333	82.391	1.7e-05	36	10 G	20 G	20 G	3 G, 7 N	10 G	20 G	10 G	1 G	10 G	10 G
797*	265.667	87.336	3.732e-06	36	10 C	1 A, 19 C	20 C	3 C, 7 N	10 C	20 C	10 C	1 C	10 C	10 C
798*	266	82.391	1.7e-05	36	10 A	20 A	20 A	3 A, 7 N	10 A	20 A	10 A	1 A	10 A	10 A
799*	266.333	82.391	1.7e-05	36	10 G	20 G	20 G	3 G, 7 N	10 G	20 G	10 G	1 G	10 G	10 G
800*	266.667	82.391	1.7e-05	36	10 C	20 C	20 C	3 C, 7 N	10 C	20 C	10 C	1 C	10 C	10 C
801*	267	82.391	1.7e-05	36	10 T	20 T	20 T	7 N, 3 T	10 T	20 T	10 T	1 T	10 T	10 T
802*	267.333	82.391	1.7e-05	36	10 T	20 T	20 T	7 N, 3 T	10 T	20 T	10 T	1 T	10 T	10 T
803*	267.667	82.391	1.7e-05	36	10 A	20 A	20 A	3 A, 7 N	10 A	20 A	10 A	1 A	10 A	10 A
804*	268	82.391	1.7e-05	36	10 T	20 T	20 T	7 N, 3 T	10 T	20 T	10 T	1 T	10 T	10 T
805*	268.333	82.391	1.7e-05	36	10 T	20 T	20 T	7 N, 3 T	10 T	20 T	10 T	1 T	10 T	10 T
806*	268.667	82.391	1.7e-05	36	10 A	20 A	20 A	3 A, 7 N	10 A	20 A	10 A	1 A	10 A	10 A
807*	269	82.391	1.7e-05	36	10 T	20 T	20 T	7 N, 3 T	10 T	20 T	10 T	1 T	10 T	10 T
808*	269.333	82.391	1.7e-05	36	10 G	20 G	20 G	3 G, 7 N	10 G	20 G	10 G	1 G	10 G	10 G
809*	269.667	82.391	1.7e-05	36	10 T	20 T	20 T	7 N, 3 T	10 T	20 T	10 T	1 T	10 T	10 T
810*	270	82.391	1.7e-05	36	10 G	20 G	20 G	3 G, 7 N	10 G	20 G	10 G	1 G	10 G	10 G
811*	270.333	82.391	1.7e-05	36	10 G	20 G	20 G	3 G, 7 N	10 G	20 G	10 G	1 G	10 G	10 G
812*	270.667	82.391	1.7e-05	36	10 G	20 G	20 G	3 G, 7 N	10 G	20 G	10 G	1 G	10 G	10 G
813*	271	82.391	1.7e-05	36	10 T	20 T	20 T	7 N, 3 T	10 T	20 T	10 T	1 T	10 T	10 T
814*	271.333	82.391	1.7e-05	36	10 T	20 T	20 T	7 N, 3 T	10 T	20 T	10 T	1 T	10 T	10 T
815*	271.667	82.391	1.7e-05	36	10 A	20 A	20 A	3 A, 7 N	10 A	20 A	10 A	1 A	10 A	10 A
816*	272	95.005	3.223e-07	36	10 T	20 T	20 T	8 N, 2 T	10 T	20 T	10 T	1 T	10 T	10 T
817*	272.333	95.005	3.223e-07	36	10 C	20 C	20 C	2 C, 8 N	10 C	20 C	10 C	1 C	10 C	10 C
818*	272.667	95.005	3.223e-07	36	10 T	20 T	20 T	8 N, 2 T	10 T	20 T	10 T	1 T	10 T	10 T
819*	273	95.005	3.223e-07	36	10 T	20 T	20 T	8 N, 2 T	10 T	20 T	10 T	1 T	10 T	10 T
820*	273.333	95.005	3.223e-07	36	10 C	20 C	20 C	2 C, 8 N	10 C	20 C	10 C	1 C	10 C	10 C
821*	273.667	95.005	3.223e-07	36	10 A	20 A	20 A	2 A, 8 N	10 A	20 A	10 A	1 A	10 A	10 A
822*	274	95.005	3.223e-07	36	10 A	20 A	20 A	2 A, 8 N	10 A	20 A	10 A	1 A	10 A	10 A
823*	274.333	95.005	3.223e-07	36	10 C	20 C	20 C	2 C, 8 N	10 C	20 C	10 C	1 C	10 C	10 C
824*	274.667	95.005	3.223e-07	36	10 C	20 C	20 C	2 C, 8 N	10 C	20 C	10 C	1 C	10 C	10 C
825*	275	95.005	3.223e-07	36	10 T	20 T	20 T	8 N, 2 T	10 T	20 T	10 T	1 T	10 T	10 T
826*	275.333	95.005	3.223e-07	36	10 A	20 A	20 A	2 A, 8 N	10 A	20 A	10 A	1 A	10 A	10 A
827*	275.667	95.005	3.223e-07	36	10 G	20 G	20 G	2 G, 8 N	10 G	20 G	10 G	1 G	10 G	10 G
828*	276	95.005	3.223e-07	36	10 G	20 G	20 G	2 G, 8 N	10 G	20 G	10 G	1 G	10 G	10 G
829*	276.333	95.005	3.223e-07	36	10 A	20 A	20 A	2 A, 8 N	10 A	20 A	10 A	1 A	10 A	10 A
830*	276.667	95.005	3.223e-07	36	10 C	20 C	20 C	2 C, 8 N	10 C	20 C	10 C	1 C	10 C	10 C
831*	277	95.005	3.223e-07	36	10 T	20 T	20 T	8 N, 2 T	10 T	20 T	10 T	1 T	10 T	10 T
832*	277.333	95.005	3.223e-07	36	10 T	20 T	20 T	8 N, 2 T	10 T	20 T	10 T	1 T	10 T	10 T
833*	277.667	95.005	3.223e-07	36	10 T	20 T	20 T	8 N, 2 T	10 T	20 T	10 T	1 T	10 T	10 T
834*	278	95.005	3.223e-07	36	10 T	20 T	20 T	8 N, 2 T	10 T	20 T	10 T	1 T	10 T	10 T
835*	278.333	95.005	3.223e-07	36	10 C	20 C	20 C	2 C, 8 N	10 C	20 C	10 C	1 C	10 C	10 C
836*	278.667	95.005	3.223e-07	36	10 T	20 T	20 T	8 N, 2 T	10 T	20 T	10 T	1 T	10 T	10 T
837*	279	95.005	3.223e-07	36	10 A	20 A	20 A	2 A, 8 N	10 A	20 A	10 A	1 A	10 A	10 A
838*	279.333	95.005	3.223e-07	36	10 T	20 T	20 T	8 N, 2 T	10 T	20 T	10 T	1 T	10 T	10 T
839*	279.667	95.005	3.223e-07	36	10 T	20 T	20 T	8 N, 2 T	10 T	20 T	10 T	1 T	10 T	10 T
840*	280	95.005	3.223e-07	36	10 A	20 A	20 A	2 A, 8 N	10 A	20 A	10 A	1 A	10 A	10 A
841*	280.333	95.005	3.223e-07	36	10 A	20 A	20 A	2 A, 8 N	10 A	20 A	10 A	1 A	10 A	10 A
842*	280.667	95.005	3.223e-07	36	10 A	20 A	20 A	2 A, 8 N	10 A	20 A	10 A	1 A	10 A	10 A
843*	281	95.005	3.223e-07	36	10 A	20 A	20 A	2 A, 8 N	10 A	20 A	10 A	1 A	10 A	10 A
844*	281.333	95.005	3.223e-07	36	10 T	20 T	20 T	8 N, 2 T	10 T	20 T	10 T	1 T	10 T	10 T
845*	281.667	95.005	3.223e-07	36	10 A	20 A	20 A	2 A, 8 N	10 A	20 A	10 A	1 A	10 A	10 A
846*	282	95.005	3.223e-07	36	10 T	20 T	20 T	8 N, 2 T	10 T	20 T	10 T	1 T	10 T	10 T
847*	282.333	95.005	3.223e-07	36	10 A	20 A	20 A	2 A, 8 N	10 A	20 A	10 A	1 A	10 A	10 A
848*	282.667	95.005	3.223e-07	36	10 A	20 A	20 A	2 A, 8 N	10 A	20 A	10 A	1 A	10 A	10 A
849*	283	95.005	3.223e-07	36	10 T	20 T	20 T	8 N, 2 T	10 T	20 T	10 T	1 T	10 T	10 T
850*	283.333	95.005	3.223e-07	36	10 G	20 G	20 G	2 G, 8 N	10 G	20 G	10 G	1 G	10 G	10 G
851*	283.667	83.904	1.075e-05	36	10 A	19 A, 1 N	20 A	2 A, 8 N	10 A	20 A	10 A	1 A	10 A	10 A
852*	284	95.005	3.223e-07	36	10 A	20 A	20 A	2 A, 8 N	10 A	20 A	10 A	1 A	10 A	10 A
853*	284.333	95.005	3.223e-07	36	10 A	20 A	20 A	2 A, 8 N	10 A	20 A	10 A	1 A	10 A	10 A
854*	284.667	95.005	3.223e-07	36	10 A	20 A	20 A	2 A, 8 N	10 A	20 A	10 A	1 A	10 A	10 A
855*	285	95.005	3.223e-07	36	10 T	20 T	20 T	8 N, 2 T	10 T	20 T	10 T	1 T	10 T	10 T
856*	285.333	95.005	3.223e-07	36	10 G	20 G	20 G	2 G, 8 N	10 G	20 G	10 G	1 G	10 G	10 G
857*	285.667	95.005	3.223e-07	36	10 G	20 G	20 G	2 G, 8 N	10 G	20 G	10 G	1 G	10 G	10 G
858*	286	95.005	3.223e-07	36	10 A	20 A	20 A	2 A, 8 N	10 A	20 A	10 A	1 A	10 A	10 A
859*	286.333	95.005	3.223e-07	36	10 A	20 A	20 A	2 A, 8 N	10 A	20 A	10 A	1 A	10 A	10 A
860*	286.667	95.005	3.223e-07	36	10 C	20 C	20 C	2 C, 8 N	10 C	20 C	10 C	1 C	10 C	10 C
861*	287	95.005	3.223e-07	36	10 C	20 C	20 C	2 C, 8 N	10 C	20 C	10 C	1 C	10 C	10 C
862*	287.333	95.005	3.223e-07	36	10 A	20 A	20 A	2 A, 8 N	10 A	20 A	10 A	1 A	10 A	10 A
863*	287.667	95.005	3.223e-07	36	10 T	20 T	20 T	8 N, 2 T	10 T	20 T	10 T	1 T	10 T	10 T
864*	288	95.005	3.223e-07	36	10 T	20 T	20 T	8 N, 2 T	10 T	20 T	10 T	1 T	10 T	10 T
865*	288.333	95.005	3.223e-07	36	10 A	20 A	20 A	2 A, 8 N	10 A	20 A	10 A	1 A	10 A	10 A
866*	288.667	95.005	3.223e-07	36	10 C	20 C	20 C	2 C, 8 N	10 C	20 C	10 C	1 C	10 C	10 C
867*	289	95.005	3.223e-07	36	10 A	20 A	20 A	2 A, 8 N	10 A	20 A	10 A	1 A	10 A	10 A
868*	289.333	95.005	3.223e-07	36	10 G	20 G	20 G	2 G, 8 N	10 G	20 G	10 G	1 G	10 G	10 G
869*	289.667	95.005	3.223e-07	36	10 A	20 A	20 A	2 A, 8 N	10 A	20 A	10 A	1 A	10 A	10 A
870*	290	95.005	3.223e-07	36	10 T	20 T	20 T	8 N, 2 T	10 T	20 T	10 T	1 T	10 T	10 T
871*	290.333	95.005	3.223e-07	36	10 G	20 G	20 G	2 G, 8 N	10 G	20 G	10 G	1 G	10 G	10 G
872*	290.667	95.005	3.223e-07	36	10 C	20 C	20 C	2 C, 8 N	10 C	20 C	10 C	1 C	10 C	10 C
873*	291	95.005	3.223e-07	36	10 T	20 T	20 T	8 N, 2 T	10 T	20 T	10 T	1 T	10 T	10 T
874*	291.333	95.005	3.223e-07	36	10 G	20 G	20 G	2 G, 8 N	10 G	20 G	10 G	1 G	10 G	10 G
875*	291.667	95.005	3.223e-07	36	10 T	20 T	20 T	8 N, 2 T	10 T	20 T	10 T	1 T	10 T	10 T
876*	292	95.005	3.223e-07	36	10 A	20 A	20 A	2 A, 8 N	10 A	20 A	10 A	1 A	10 A	10 A
877*	292.333	95.005	3.223e-07	36	10 G	20 G	20 G	2 G, 8 N	10 G	20 G	10 G	1 G	10 G	10 G
878*	292.667	95.005	3.223e-07	36	10 A	20 A	20 A	2 A, 8 N	10 A	20 A	10 A	1 A	10 A	10 A
879*	293	95.005	3.223e-07	36	10 C	20 C	20 C	2 C, 8 N	10 C	20 C	10 C	1 C	10 C	10 C
880*	293.333	95.005	3.223e-07	36	10 T	20 T	20 T	8 N, 2 T	10 T	20 T	10 T	1 T	10 T	10 T
881*	293.667	95.005	3.223e-07	36	10 G	20 G	20 G	2 G, 8 N	10 G	20 G	10 G	1 G	10 G	10 G
882*	294	95.005	3.223e-07	36	10 T	20 T	20 T	8 N, 2 T	10 T	20 T	10 T	1 T	10 T	10 T
883*	294.333	95.005	3.223e-07	36	10 G	20 G	20 G	2 G, 8 N	10 G	20 G	10 G	1 G	10 G	10 G
884*	294.667	95.005	3.223e-07	36	10 C	20 C	20 C	2 C, 8 N	10 C	20 C	10 C	1 C	10 C	10 C
885*	295	95.005	3.223e-07	36	10 A	20 A	20 A	2 A, 8 N	10 A	20 A	10 A	1 A	10 A	10 A
886*	295.333	95.005	3.223e-07	36	10 C	20 C	20 C	2 C, 8 N	10 C	20 C	10 C	1 C	10 C	10 C
887*	295.667	95.005	3.223e-07	36	10 T	20 T	20 T	8 N, 2 T	10 T	20 T	10 T	1 T	10 T	10 T
888*	296	95.005	3.223e-07	36	10 T	20 T	20 T	8 N, 2 T	10 T	20 T	10 T	1 T	10 T	10 T
889*	296.333	95.005	3.223e-07	36	10 G	20 G	20 G	2 G, 8 N	10 G	20 G	10 G	1 G	10 G	10 G
890*	296.667	95.005	3.223e-07	36	10 A	20 A	20 A	2 A, 8 N	10 A	20 A	10 A	1 A	10 A	10 A
891*	297	95.005	3.223e-07	36	10 C	20 C	20 C	2 C, 8 N	10 C	20 C	10 C	1 C	10 C	10 C
892*	297.333	95.005	3.223e-07	36	10 C	20 C	20 C	2 C, 8 N	10 C	20 C	10 C	1 C	10 C	10 C
893*	297.667	95.005	3.223e-07	36	10 C	20 C	20 C	2 C, 8 N	10 C	20 C	10 C	1 C	10 C	10 C
894*	298	95.005	3.223e-07	36	10 T	20 T	20 T	8 N, 2 T	10 T	20 T	10 T	1 T	10 T	10 T
895*	298.333	95.005	3.223e-07	36	10 C	20 C	20 C	2 C, 8 N	10 C	20 C	10 C	1 C	10 C	10 C
896*	298.667	95.005	3.223e-07	36	10 T	20 T	20 T	8 N, 2 T	10 T	20 T	10 T	1 T	10 T	10 T
897*	299	95.005	3.223e-07	36	10 C	20 C	20 C	2 C, 8 N	10 C	20 C	10 C	1 C	10 C	10 C
898*	299.333	95.005	3.223e-07	36	10 T	20 T	20 T	8 N, 2 T	10 T	20 T	10 T	1 T	10 T	10 T
899*	299.667	95.005	3.223e-07	36	10 C	20 C	20 C	2 C, 8 N	10 C	20 C	10 C	1 C	10 C	10 C
900*	300	95.005	3.223e-07	36	10 A	20 A	20 A	2 A, 8 N	10 A	20 A	10 A	1 A	10 A	10 A
901*	300.333	95.005	3.223e-07	36	10 G	20 G	20 G	2 G, 8 N	10 G	20 G	10 G	1 G	10 G	10 G
902*	300.667	95.005	3.223e-07	36	10 A	20 A	20 A	2 A, 8 N	10 A	20 A	10 A	1 A	10 A	10 A
903*	301	95.005	3.223e-07	36	10 A	20 A	20 A	2 A, 8 N	10 A	20 A	10 A	1 A	10 A	10 A
904*	301.333	95.005	3.223e-07	36	10 A	20 A	20 A	2 A, 8 N	10 A	20 A	10 A	1 A	10 A	10 A
905*	301.667	95.005	3.223e-07	36	10 C	20 C	20 C	2 C, 8 N	10 C	20 C	10 C	1 C	10 C	10 C
906*	302	95.005	3.223e-07	36	10 A	20 A	20 A	2 A, 8 N	10 A	20 A	10 A	1 A	10 A	10 A
907*	302.333	95.005	3.223e-07	36	10 A	20 A	20 A	2 A, 8 N	10 A	20 A	10 A	1 A	10 A	10 A
908*	302.667	95.005	3.223e-07	36	10 A	20 A	20 A	2 A, 8 N	10 A	20 A	10 A	1 A	10 A	10 A
909*	303	95.005	3.223e-07	36	10 G	20 G	20 G	2 G, 8 N	10 G	20 G	10 G	1 G	10 G	10 G
910*	303.333	95.005	3.223e-07	36	10 T	20 T	20 T	8 N, 2 T	10 T	20 T	10 T	1 T	10 T	10 T
911*	303.667	95.005	3.223e-07	36	10 G	20 G	20 G	2 G, 8 N	10 G	20 G	10 G	1 G	10 G	10 G
912*	304	95.005	3.223e-07	36	10 T	20 T	20 T	8 N, 2 T	10 T	20 T	10 T	1 T	10 T	10 T
913*	304.333	95.005	3.223e-07	36	10 A	20 A	20 A	2 A, 8 N	10 A	20 A	10 A	1 A	10 A	10 A
914*	304.667	95.005	3.223e-07	36	10 C	20 C	20 C	2 C, 8 N	10 C	20 C	10 C	1 C	10 C	10 C
915*	305	99.945	6.294e-08	36	10 G	20 G	19 G, 1 T	2 G, 8 N	10 G	20 G	10 G	1 G	10 G	10 G
916*	305.333	95.005	3.223e-07	36	10 T	20 T	20 T	8 N, 2 T	10 T	20 T	10 T	1 T	10 T	10 T
917*	305.667	95.005	3.223e-07	36	10 T	20 T	20 T	8 N, 2 T	10 T	20 T	10 T	1 T	10 T	10 T
918*	306	95.005	3.223e-07	36	10 G	20 G	20 G	2 G, 8 N	10 G	20 G	10 G	1 G	10 G	10 G
919*	306.333	95.005	3.223e-07	36	10 A	20 A	20 A	2 A, 8 N	10 A	20 A	10 A	1 A	10 A	10 A
920*	306.667	95.005	3.223e-07	36	10 A	20 A	20 A	2 A, 8 N	10 A	20 A	10 A	1 A	10 A	10 A
921*	307	95.005	3.223e-07	36	10 A	20 A	20 A	2 A, 8 N	10 A	20 A	10 A	1 A	10 A	10 A
922*	307.333	95.005	3.223e-07	36	10 T	20 T	20 T	8 N, 2 T	10 T	20 T	10 T	1 T	10 T	10 T
923*	307.667	95.005	3.223e-07	36	10 C	20 C	20 C	2 C, 8 N	10 C	20 C	10 C	1 C	10 C	10 C
924*	308	95.005	3.223e-07	36	10 C	20 C	20 C	2 C, 8 N	10 C	20 C	10 C	1 C	10 C	10 C
925*	308.333	106	8.068e-09	36	10 T	20 T	20 T	8 N, 2 T	10 T	20 T	1 G, 9 T	1 T	10 T	10 T
926*	308.667	95.005	3.223e-07	36	10 T	20 T	20 T	8 N, 2 T	10 T	20 T	10 T	1 T	10 T	10 T
927*	309	95.005	3.223e-07	36	10 C	20 C	20 C	2 C, 8 N	10 C	20 C	10 C	1 C	10 C	10 C
928*	309.333	95.005	3.223e-07	36	10 A	20 A	20 A	2 A, 8 N	10 A	20 A	10 A	1 A	10 A	10 A
929*	309.667	95.005	3.223e-07	36	10 C	20 C	20 C	2 C, 8 N	10 C	20 C	10 C	1 C	10 C	10 C
930*	310	95.005	3.223e-07	36	10 T	20 T	20 T	8 N, 2 T	10 T	20 T	10 T	1 T	10 T	10 T
931*	310.333	95.005	3.223e-07	36	10 G	20 G	20 G	2 G, 8 N	10 G	20 G	10 G	1 G	10 G	10 G
932*	310.667	95.005	3.223e-07	36	10 T	20 T	20 T	8 N, 2 T	10 T	20 T	10 T	1 T	10 T	10 T
933*	311	95.005	3.223e-07	36	10 A	20 A	20 A	2 A, 8 N	10 A	20 A	10 A	1 A	10 A	10 A
934*	311.333	95.005	3.223e-07	36	10 G	20 G	20 G	2 G, 8 N	10 G	20 G	10 G	1 G	10 G	10 G
935*	311.667	95.005	3.223e-07	36	10 A	20 A	20 A	2 A, 8 N	10 A	20 A	10 A	1 A	10 A	10 A
936*	312	95.005	3.223e-07	36	10 A	20 A	20 A	2 A, 8 N	10 A	20 A	10 A	1 A	10 A	10 A
937*	312.333	95.005	3.223e-07	36	10 A	20 A	20 A	2 A, 8 N	10 A	20 A	10 A	1 A	10 A	10 A
938*	312.667	95.005	3.223e-07	36	10 A	20 A	20 A	2 A, 8 N	10 A	20 A	10 A	1 A	10 A	10 A
939*	313	95.005	3.223e-07	36	10 A	20 A	20 A	2 A, 8 N	10 A	20 A	10 A	1 A	10 A	10 A
940*	313.333	95.005	3.223e-07	36	10 G	20 G	20 G	2 G, 8 N	10 G	20 G	10 G	1 G	10 G	10 G
941*	313.667	95.005	3.223e-07	36	10 G	20 G	20 G	2 G, 8 N	10 G	20 G	10 G	1 G	10 G	10 G
942*	314	95.005	3.223e-07	36	10 A	20 A	20 A	2 A, 8 N	10 A	20 A	10 A	1 A	10 A	10 A
943*	314.333	95.005	3.223e-07	36	10 A	20 A	20 A	2 A, 8 N	10 A	20 A	10 A	1 A	10 A	10 A
944*	314.667	95.005	3.223e-07	36	10 T	20 T	20 T	8 N, 2 T	10 T	20 T	10 T	1 T	10 T	10 T
945*	315	95.005	3.223e-07	36	10 C	20 C	20 C	2 C, 8 N	10 C	20 C	10 C	1 C	10 C	10 C
946*	315.333	95.005	3.223e-07	36	10 T	20 T	20 T	8 N, 2 T	10 T	20 T	10 T	1 T	10 T	10 T
947*	315.667	95.005	3.223e-07	36	10 A	20 A	20 A	2 A, 8 N	10 A	20 A	10 A	1 A	10 A	10 A
948*	316	95.005	3.223e-07	36	10 T	20 T	20 T	8 N, 2 T	10 T	20 T	10 T	1 T	10 T	10 T
949*	316.333	95.005	3.223e-07	36	10 C	20 C	20 C	2 C, 8 N	10 C	20 C	10 C	1 C	10 C	10 C
950*	316.667	95.005	3.223e-07	36	10 A	20 A	20 A	2 A, 8 N	10 A	20 A	10 A	1 A	10 A	10 A
951*	317	95.005	3.223e-07	36	10 A	20 A	20 A	2 A, 8 N	10 A	20 A	10 A	1 A	10 A	10 A
952*	317.333	95.005	3.223e-07	36	10 A	20 A	20 A	2 A, 8 N	10 A	20 A	10 A	1 A	10 A	10 A
953*	317.667	95.005	3.223e-07	36	10 C	20 C	20 C	2 C, 8 N	10 C	20 C	10 C	1 C	10 C	10 C
954*	318	95.005	3.223e-07	36	10 T	20 T	20 T	8 N, 2 T	10 T	20 T	10 T	1 T	10 T	10 T
955*	318.333	95.005	3.223e-07	36	10 T	20 T	20 T	8 N, 2 T	10 T	20 T	10 T	1 T	10 T	10 T
956*	318.667	95.005	3.223e-07	36	10 C	20 C	20 C	2 C, 8 N	10 C	20 C	10 C	1 C	10 C	10 C
957*	319	95.005	3.223e-07	36	10 T	20 T	20 T	8 N, 2 T	10 T	20 T	10 T	1 T	10 T	10 T
958*	319.333	95.005	3.223e-07	36	10 A	20 A	20 A	2 A, 8 N	10 A	20 A	10 A	1 A	10 A	10 A
959*	319.667	95.005	3.223e-07	36	10 A	20 A	20 A	2 A, 8 N	10 A	20 A	10 A	1 A	10 A	10 A
960*	320	95.005	3.223e-07	36	10 C	20 C	20 C	2 C, 8 N	10 C	20 C	10 C	1 C	10 C	10 C
961*	320.333	95.005	3.223e-07	36	10 T	20 T	20 T	8 N, 2 T	10 T	20 T	10 T	1 T	10 T	10 T
962*	320.667	95.005	3.223e-07	36	10 T	20 T	20 T	8 N, 2 T	10 T	20 T	10 T	1 T	10 T	10 T
963*	321	95.005	3.223e-07	36	10 T	20 T	20 T	8 N, 2 T	10 T	20 T	10 T	1 T	10 T	10 T
964*	321.333	69.996	0.0005865	36	10 A	20 A	20 A	4 A, 6 N	10 A	20 A	10 A	1 A	10 A	10 A
965*	321.667	69.996	0.0005865	36	10 G	20 G	20 G	4 G, 6 N	10 G	20 G	10 G	1 G	10 G	10 G
966*	322	69.996	0.0005865	36	10 A	20 A	20 A	4 A, 6 N	10 A	20 A	10 A	1 A	10 A	10 A
967*	322.333	69.996	0.0005865	36	10 G	20 G	20 G	4 G, 6 N	10 G	20 G	10 G	1 G	10 G	10 G
968*	322.667	69.996	0.0005865	36	10 T	20 T	20 T	6 N, 4 T	10 T	20 T	10 T	1 T	10 T	10 T
1025*	341.667	120.799	4.317e-11	36	9 A, 1 N	20 G	20 G	10 G	10 G	20 G	10 G	1 G	10 G	10 G
1120*	373.333	120.799	4.317e-11	36	9 C, 1 N	20 T	20 T	10 T	10 T	20 T	10 T	1 T	10 T	10 T
1121*	373.667	120.799	4.317e-11	36	1 N, 9 T	20 C	20 C	10 C	10 C	20 C	10 C	1 C	10 C	10 C
1126*	375.333	120.799	4.317e-11	36	9 C, 1 N	20 T	20 T	10 T	10 T	20 T	10 T	1 T	10 T	10 T
1133*	377.667	120.799	4.317e-11	36	1 N, 9 T	20 C	20 C	10 C	10 C	20 C	10 C	1 C	10 C	10 C
1259*	419.667	120.976	7.352e-14	27	10 A	20 A	20 C	10 A	10 A	20 A	10 A	1 A	10 A	10 A
1260*	420	94.823	1.793e-09	27	1 G, 9 T	20 G	20 G	3 G, 7 T	10 G	20 G	10 G	1 G	10 G	10 G
1329*	443	111.776	1.083e-09	36	5 G, 5 N	20 T	20 T	10 T	10 T	20 T	10 T	1 T	10 T	1 N, 9 T
1345*	448.333	113.804	5.292e-10	36	7 A, 3 N	20 G	20 G	10 G	10 G	20 G	10 G	1 G	10 G	9 G, 1 N
1364*	454.667	130.599	1.178e-12	36	1 N, 9 T	20 G	20 T	10 T	10 G	20 T	10 T	1 T	10 T	1 N, 9 T
1439*	479.667	99.364	7.644e-08	36	9 A, 1 N	20 G	20 G	10 G	10 G	20 G	3 A, 7 G	1 G	10 G	9 G, 1 N
1442*	480.667	95.586	2.665e-07	36	10 A	10 A, 10 C	20 C	10 C	10 C	20 C	10 C	1 C	10 C	9 C, 1 N
1459*	486.333	173.809	5.801e-20	36	10 G	11 C, 9 G	20 A	10 A	10 G	20 A	4 A, 6 G	1 G	10 G	9 A, 1 N
1460*	486.667	119.869	6.044e-11	36	9 C, 1 N	20 A	20 A	10 A	10 A	20 A	10 A	1 A	10 A	9 A, 1 N
1487*	495.667	119.869	6.044e-11	36	9 G, 1 N	20 A	20 A	10 A	10 A	20 A	10 A	1 A	10 A	9 A, 1 N
1495*	498.333	119.869	6.044e-11	36	9 A, 1 N	20 G	20 G	10 G	10 G	20 G	10 G	1 G	10 G	9 G, 1 N
1502*	500.667	119.869	6.044e-11	36	9 G, 1 N	20 A	20 A	10 A	10 A	20 A	10 A	1 A	10 A	9 A, 1 N
1510*	503.333	129.277	1.926e-12	36	1 N, 9 T	20 A	20 T	10 T	10 A	20 A	10 A	1 A	10 T	9 A, 1 N
1522*	507.333	119.869	6.044e-11	36	9 C, 1 N	20 T	20 T	10 T	10 T	20 T	10 T	1 T	10 T	1 N, 9 T
1649*	549.667	120.907	7.558e-14	27	10 A	20 C	20 C	10 C	10 C	20 C	10 C	1 C	10 C	10 C
1718*	572.667	120.907	7.558e-14	27	10 C	20 C	20 C	10 C	10 C	20 C	10 C	1 C	10 A	10 C
1850*	616.667	119.617	1.263e-13	27	10 G	20 G	20 G	10 G	10 G	20 G	10 G	1 A	10 G	10 G
1972*	657.333	120.991	7.308e-14	27	10 T	20 C	20 T	10 C	10 C	20 C	10 C	1 C	10 C	10 C
2040*	680	120.976	7.352e-14	27	10 G	20 G	20 G	10 G	10 G	20 C	10 G	1 G	10 G	10 G
2046*	682	120.907	7.558e-14	27	10 G	20 T	20 T	10 T	10 T	20 T	10 T	1 T	10 T	10 T
2051*	683.667	227.183	1.502e-33	27	10 A	2 C, 18 G	20 C	10 C	10 C	20 C	10 C	1 C	10 A	10 C
2111*	703.667	102.087	1.166e-10	27	9 C, 1 T	20 C	20 C	10 T	10 C	20 C	2 C, 8 T	1 C	10 C	10 C
2156*	718.667	120.907	7.558e-14	27	10 C	20 C	20 C	10 C	10 C	20 C	10 C	1 C	10 T	10 C
2301*	767	120.907	7.558e-14	27	10 A	20 C	20 C	10 C	10 C	20 C	10 C	1 C	10 C	10 C
2395*	798.333	120.907	7.558e-14	27	10 T	20 G	20 G	10 G	10 G	20 G	10 G	1 G	10 G	10 G
2577*	859	120.907	7.558e-14	27	10 A	20 C	20 C	10 C	10 C	20 C	10 C	1 C	10 C	10 C
2671*	890.333	120.976	7.352e-14	27	10 T	20 T	20 T	10 T	10 T	20 C	10 T	1 T	10 T	10 T
2796*	932	120.907	7.558e-14	27	10 T	20 T	20 T	10 T	10 C	20 T	10 T	1 T	10 T	10 T
2857*	952.333	43.229	0.0248	27	10 G	8 A, 12 G	20 G	10 G	10 G	20 G	10 G	1 G	10 G	10 G
2871*	957	120.907	7.558e-14	27	10 T	20 A	20 A	10 A	10 A	20 A	10 A	1 A	10 A	10 A
2916*	972	120.907	7.558e-14	27	10 A	20 T	20 T	10 T	10 T	20 T	10 T	1 T	10 T	10 T
2950*	983.333	120.907	7.558e-14	27	10 T	20 C	20 C	10 C	10 C	20 C	10 C	1 C	10 C	10 C
2953*	984.333	120.907	7.558e-14	27	10 T	20 T	20 T	10 T	10 T	20 T	10 T	1 T	10 G	10 T
3089*	1029.67	120.976	7.352e-14	27	10 C	20 C	20 T	10 C	10 C	20 C	10 C	1 C	10 C	10 C
3195*	1065	120.976	7.352e-14	27	10 C	20 C	20 C	10 C	10 C	20 T	10 C	1 C	10 C	10 C
3361*	1120.33	120.907	7.558e-14	27	10 G	20 G	20 G	10 G	10 G	20 G	10 G	1 G	10 C	10 G
3447*	1149	120.799	4.318e-11	36	2 N, 8 T	20 C	20 C	10 C	10 C	20 C	10 C	1 C	10 C	10 C
3535*	1178.33	120.991	7.308e-14	27	10 G	20 G	20 T	10 G	10 G	20 G	10 G	1 G	10 G	10 T
orf3a
Position	Codon	Chi-square Value	P-value	Degree Freedom	Group 1 RD	Group 2 RD	Group 3 RD	Group 4 RD	Group 5 RD	Group 6 RD	Group 7 RD	Group 8 RD	Group 9 RD	Group 10 RD
77*	25.6667	106.76	1.946e-11	27	10 C	2 C, 18 T	20 C	10 C	10 C	20 C	10 C	1 C	10 C	10 C
125*	41.6667	120.907	7.558e-14	27	10 C	20 C	20 C	10 C	10 C	20 C	10 T	1 C	10 C	10 C
171*	57	120.986	7.324e-14	27	10 G	20 G	20 G	10 T	10 T	20 G	10 T	1 G	10 G	10 G
192*	64	120.907	7.558e-14	27	10 T	20 C	20 C	10 C	10 C	20 C	10 C	1 C	10 C	10 C
512*	170.667	120.799	4.317e-11	36	10 C	20 C	20 C	1 N, 9 T	10 C	20 C	10 C	1 C	10 C	10 C
757*	252.333	120.976	7.352e-14	27	10 T	20 T	20 C	10 T	10 T	20 T	10 T	1 T	10 T	10 T
envelope
Position	Codon	Chi-square Value	P-value	Degree Freedom	Group 1 RD	Group 2 RD	Group 3 RD	Group 4 RD	Group 5 RD	Group 6 RD	Group 7 RD	Group 8 RD	Group 9 RD	Group 10 RD
26*	8.66667	120.907	7.558e-14	27	10 T	20 C	20 C	10 C	10 C	20 C	10 C	1 C	10 C	10 C
61*	20.3333	120.976	7.352e-14	27	10 C	20 C	20 C	10 C	10 C	20 T	10 C	1 C	10 C	10 C
212*	70.6667	94.995	1.682e-09	27	10 C	20 C	20 C	2 C, 8 T	10 C	20 C	10 C	1 C	10 C	10 C
membrane
Position	Codon	Chi-square Value	P-value	Degree Freedom	Group 1 RD	Group 2 RD	Group 3 RD	Group 4 RD	Group 5 RD	Group 6 RD	Group 7 RD	Group 8 RD	Group 9 RD	Group 10 RD
8*	2.66667	120.907	7.558e-14	27	10 G	20 A	20 A	10 A	10 A	20 A	10 A	1 A	10 A	10 A
55*	18.3333	120.798	4.318e-11	36	5 G, 5 N	20 C	20 C	10 C	10 C	20 C	10 C	1 C	10 C	10 C
159*	53	84.368	8.089e-08	27	10 C	14 C, 6 T	20 C	10 C	10 T	20 C	10 C	1 C	10 C	10 C
187*	62.3333	120.907	7.558e-14	27	10 A	20 G	20 G	10 G	10 G	20 G	10 G	1 G	10 G	10 G
245*	81.6667	131.301	1.15e-15	27	10 T	9 C, 6 G, 5 T	20 T	10 T	10 T	20 C	10 T	1 T	10 T	10 T
	0
orf6
Position	Codon	Chi-square Value	P-value	Degree Freedom	Group 1 RD	Group 2 RD	Group 3 RD	Group 4 RD	Group 5 RD	Group 6 RD	Group 7 RD	Group 8 RD	Group 9 RD	Group 10 RD
4*	1.33333	120.976	7.352e-14	27	10 T	20 T	20 T	10 T	10 T	20 A	10 T	1 T	9 T	11 T
6*	2	120.976	7.352e-14	27	10 T	20 T	20 T	10 T	10 T	20 G	10 T	1 T	9 T	11 T
58*	19.3333	120.907	7.558e-14	27	10 C	20 A	20 A	10 A	10 A	20 A	10 A	1 A	9 A	11 A
orf7a
Position	Codon	Chi-square Value	P-value	Degree Freedom	Group 1 RD	Group 2 RD	Group 3 RD	Group 4 RD	Group 5 RD	Group 6 RD	Group 7 RD	Group 8 RD	Group 9 RD	Group 10 RD
245*	81.6667	120.976	7.352e-14	27	10 T	20 C	20 T	10 T	10 T	20 T	10 T	1 T	10 T	10 T
359*	119.667	55.02	0.00114	27	10 C	10 C, 10 T	20 C	10 C	10 C	20 C	10 C	1 C	10 C	10 C
orf7b
Position	Codon	Chi-square Value	P-value	Degree Freedom	Group 1 RD	Group 2 RD	Group 3 RD	Group 4 RD	Group 5 RD	Group 6 RD	Group 7 RD	Group 8 RD	Group 9 RD	Group 10 RD
52*	17.3333	120.907	7.558e-14	27	10 T	20 C	20 C	10 C	10 C	20 C	10 C	1 C	10 C	10 C
orf8
Position	Codon	Chi-square Value	P-value	Degree Freedom	Group 1 RD	Group 2 RD	Group 3 RD	Group 4 RD	Group 5 RD	Group 6 RD	Group 7 RD	Group 8 RD	Group 9 RD	Group 10 RD
32*	10.6667	120.907	7.558e-14	27	10 C	20 C	20 C	10 C	10 C	20 C	10 T	1 C	10 C	10 C
274*	91.3333	116.532	4.289e-13	27	10 G	20 G	20 A	10 G	10 G	20 G	10 G	1 G		10 G
356*	118.667	44.753	0.01726	27	10 A	12 A, 8 T	20 A	10 A	10 A	20 A	10 A	10 A		10 A
360*	120	99.018	3.729e-10	27	10 C	2 A, 11 C	19 C, 1 T	3 C, 7 T	10 C	20 C	10 C	1 C		10 T
nucleocapsid
Position	Codon	Chi-square Value	P-value	Degree Freedom	Group 1 RD	Group 2 RD	Group 3 RD	Group 4 RD	Group 5 RD	Group 6 RD	Group 7 RD	Group 8 RD	Group 9 RD	Group 10 RD
5*	1.66667	120.976	7.352e-14	27	10 C	20 C	20 C	10 C	10 C	20 A	10 C	1 C	10 C	10 C
7*	2.33333	241.861	2.498e-32	36	10 G	20 G	20 G	10 G	10 G	20 -	10 G	1 G	10 C	10 G
8*	2.66667	241.861	2.498e-32	36	10 A	20 A	20 A	10 A	10 A	20 -	10 A	1 A	10 T	10 A
9*	3	241.861	2.498e-32	36	10 T	20 T	20 T	10 T	10 T	20 -	10 T	1 T	10 A	10 T
35*	11.6667	120.922	4.13e-11	36	10 C	20 C	20 C	10 C	10 C	19 G, 1 S	10 C	1 C	10 C	10 C
38*	12.6667	103.032	8.135e-11	27	10 T	20 C	20 C	10 C	10 C	20 C	8 C, 2 T	1 C	10 C	10 C
90*	30	120.907	7.558e-14	27	10 T	20 A	20 A	10 A	10 A	20 A	10 A	1 A	10 A	10 A
91*	30.3333	120.916	4.138e-11	36	10 -	20 G	20 G	10 G	10 G	20 G	10 G	1 G	10 G	10 G
92*	30.6667	120.916	4.138e-11	36	10 -	20 A	20 A	10 A	10 A	20 A	10 A	1 A	10 A	10 A
93*	31	120.916	4.138e-11	36	10 -	20 A	20 A	10 A	10 A	20 A	10 A	1 A	10 A	10 A
94*	31.3333	120.916	4.138e-11	36	10 -	20 C	20 C	10 C	10 C	20 C	10 C	1 C	10 C	10 C
95*	31.6667	120.916	4.138e-11	36	10 -	20 G	20 G	10 G	10 G	20 G	10 G	1 G	10 G	10 G
96*	32	120.916	4.138e-11	36	10 -	20 C	20 C	10 C	10 C	20 C	10 C	1 C	10 C	10 C
97*	32.3333	120.916	4.138e-11	36	10 -	20 A	20 A	10 A	10 A	20 A	10 A	1 A	10 A	10 A
98*	32.6667	120.916	4.138e-11	36	10 -	20 G	20 G	10 G	10 G	20 G	10 G	1 G	10 G	10 G
99*	33	120.916	4.138e-11	36	10 -	20 T	20 T	10 T	10 T	20 T	10 T	1 T	10 T	10 T
188*	62.6667	49.072	0.005814	27	10 A	11 A, 9 G	20 A	10 A	10 A	20 A	10 A	1 A	10 A	10 A
239*	79.6667	120.976	7.352e-14	27	10 C	20 C	20 G	10 C	10 C	20 C	10 C	1 C	10 C	10 C
355*	118.333	120.907	7.558e-14	27	10 G	20 G	20 G	10 G	10 G	20 G	10 G	1 G	10 G	10 T
426*	142	120.976	7.352e-14	27	10 A	20 A	20 A	10 A	10 A	20 G	10 A	1 A	10 A	10 A
596*	198.667	94.995	1.682e-09	27	10 C	20 C	20 C	10 C	10 C	20 C	2 C, 8 T	1 C	10 C	10 C
604*	201.333	120.976	7.352e-14	27	10 A	20 A	20 T	10 A	10 A	20 A	10 A	1 A	10 A	10 A
605*	201.667	120.976	7.352e-14	27	10 G	20 G	20 C	10 G	10 G	20 G	10 G	1 G	10 G	10 G
608*	202.667	241.938	2.047e-36	27	10 A	20 T	20 A	10 G	10 G	20 G	10 G	1 G	10 A	10 A
609*	203	121.001	7.279e-14	27	10 A	20 G	20 A	10 G	10 G	20 G	10 G	1 G	10 A	10 A
610*	203.333	121.001	7.279e-14	27	10 C	20 G	20 C	10 G	10 G	20 G	10 G	1 G	10 C	10 C
614*	204.667	120.998	7.288e-14	27	10 C	20 C	20 C	10 T	10 T	20 T	10 C	1 C	10 C	10 C
702*	234	204.737	3.103e-29	27	10 G	20 G	20 G	10 G	9 G, 1 T	20 G	8 A, 2 G	1 G	10 G	10 T
704*	234.667	120.799	4.317e-11	36	10 C	20 C	20 C	10 C	10 C	20 C	10 C	1 C	1 N, 9 T	10 C
1089*	363	120.798	4.318e-11	36	10 C	20 C	20 C	10 C	7 T, 3 Y	20 C	10 C	1 C	10 C	10 C
1129*	376.333	120.976	7.352e-14	27	10 G	20 T	20 G	10 G	10 G	20 G	10 G	1 G	10 G	10 G
orf10
Position	Codon	Chi-square Value	P-value	Degree Freedom	Group 1 RD	Group 2 RD	Group 3 RD	Group 4 RD	Group 5 RD	Group 6 RD	Group 7 RD	Group 8 RD	Group 9 RD	Group 10 RD
n/a	n/a	n/a	n/a	n/a	n/a	n/a	n/a	n/a	n/a	n/a	n/a	n/a	n/a	n/a

## Sheet: Table S4
orf1a
Position	Multiple Comparison P-value	Subsets Contributing to Significance
468	1	1_2
468	1.384e-06	1_3
468	1	1_4
468	1	1_5
468	1	1_6
468	1	1_7
468	0.9996	1_8
468	1	1_9
468	1	1_10
468	1.068e-08	2_3
468	1	2_4
468	1	2_5
468	1	2_6
468	1	2_7
468	0.9988	2_8
468	1	2_9
468	1	2_10
468	1.384e-06	3_4
468	1.384e-06	3_5
468	1.068e-08	3_6
468	1.384e-06	3_7
468	0.0001082	3_8
468	1.384e-06	3_9
468	1.384e-06	3_10
468	1	4_5
468	1	4_6
468	1	4_7
468	0.9996	4_8
468	1	4_9
468	1	4_10
468	1	5_6
468	1	5_7
468	0.9996	5_8
468	1	5_9
468	1	5_10
468	1	6_7
468	0.9988	6_8
468	1	6_9
468	1	6_10
468	0.9996	7_8
468	1	7_9
468	1	7_10
468	0.9996	8_9
468	0.9996	8_10
468	1	9_10
648	1	1_2
648	1	1_3
648	1	1_4
648	1	1_5
648	1	1_6
648	1	1_7
648	0.9996	1_8
648	0.0001701	1_9
648	1	1_10
648	1	2_3
648	1	2_4
648	1	2_5
648	1	2_6
648	1	2_7
648	0.9988	2_8
648	1.384e-06	2_9
648	1	2_10
648	1	3_4
648	1	3_5
648	1	3_6
648	1	3_7
648	0.9988	3_8
648	1.384e-06	3_9
648	1	3_10
648	1	4_5
648	1	4_6
648	1	4_7
648	0.9996	4_8
648	0.0001701	4_9
648	1	4_10
648	1	5_6
648	1	5_7
648	0.9996	5_8
648	0.0001701	5_9
648	1	5_10
648	1	6_7
648	0.9988	6_8
648	1.384e-06	6_9
648	1	6_10
648	0.9996	7_8
648	0.0001701	7_9
648	1	7_10
648	0.01188	8_9
648	0.9996	8_10
648	0.0001701	9_10
794	1	1_2
794	1	1_3
794	0.0001701	1_4
794	0.0001701	1_5
794	1	1_6
794	0.0001701	1_7
794	0.9996	1_8
794	1	1_9
794	1	1_10
794	1	2_3
794	1.384e-06	2_4
794	1.384e-06	2_5
794	1	2_6
794	1.384e-06	2_7
794	0.9988	2_8
794	1	2_9
794	1	2_10
794	1.384e-06	3_4
794	1.384e-06	3_5
794	1	3_6
794	1.384e-06	3_7
794	0.9988	3_8
794	1	3_9
794	1	3_10
794	1	4_5
794	1.384e-06	4_6
794	1	4_7
794	0.01188	4_8
794	0.0001701	4_9
794	0.0001701	4_10
794	1.384e-06	5_6
794	1	5_7
794	0.01188	5_8
794	0.0001701	5_9
794	0.0001701	5_10
794	1.384e-06	6_7
794	0.9988	6_8
794	1	6_9
794	1	6_10
794	0.01188	7_8
794	0.0001701	7_9
794	0.0001701	7_10
794	0.9996	8_9
794	0.9996	8_10
794	1	9_10
1233	1	1_2
1233	1	1_3
1233	1	1_4
1233	1	1_5
1233	1.384e-06	1_6
1233	1	1_7
1233	0.9996	1_8
1233	1	1_9
1233	1	1_10
1233	1	2_3
1233	1	2_4
1233	1	2_5
1233	1.068e-08	2_6
1233	1	2_7
1233	0.9988	2_8
1233	1	2_9
1233	1	2_10
1233	1	3_4
1233	1	3_5
1233	1.068e-08	3_6
1233	1	3_7
1233	0.9988	3_8
1233	1	3_9
1233	1	3_10
1233	1	4_5
1233	1.384e-06	4_6
1233	1	4_7
1233	0.9996	4_8
1233	1	4_9
1233	1	4_10
1233	1.384e-06	5_6
1233	1	5_7
1233	0.9996	5_8
1233	1	5_9
1233	1	5_10
1233	1.384e-06	6_7
1233	0.0001082	6_8
1233	1.384e-06	6_9
1233	1.384e-06	6_10
1233	0.9996	7_8
1233	1	7_9
1233	1	7_10
1233	0.9996	8_9
1233	0.9996	8_10
1233	1	9_10
1542	1	1_2
1542	1	1_3
1542	1	1_4
1542	1	1_5
1542	4.913e-06	1_6
1542	1	1_7
1542	1	1_8
1542	1	1_9
1542	1	1_10
1542	1	2_3
1542	1	2_4
1542	1	2_5
1542	4.341e-08	2_6
1542	1	2_7
1542	0.9998	2_8
1542	1	2_9
1542	1	2_10
1542	1	3_4
1542	1	3_5
1542	4.341e-08	3_6
1542	1	3_7
1542	0.9998	3_8
1542	1	3_9
1542	1	3_10
1542	1	4_5
1542	4.913e-06	4_6
1542	1	4_7
1542	1	4_8
1542	1	4_9
1542	1	4_10
1542	4.913e-06	5_6
1542	1	5_7
1542	1	5_8
1542	1	5_9
1542	1	5_10
1542	4.913e-06	6_7
1542	0.0003281	6_8
1542	4.913e-06	6_9
1542	4.913e-06	6_10
1542	1	7_8
1542	1	7_9
1542	1	7_10
1542	1	8_9
1542	1	8_10
1542	1	9_10
2130	1	1_2
2130	1	1_3
2130	1	1_4
2130	0.0001701	1_5
2130	1	1_6
2130	1	1_7
2130	0.9996	1_8
2130	1	1_9
2130	1	1_10
2130	1	2_3
2130	1	2_4
2130	1.384e-06	2_5
2130	1	2_6
2130	1	2_7
2130	0.9988	2_8
2130	1	2_9
2130	1	2_10
2130	1	3_4
2130	1.384e-06	3_5
2130	1	3_6
2130	1	3_7
2130	0.9988	3_8
2130	1	3_9
2130	1	3_10
2130	0.0001701	4_5
2130	1	4_6
2130	1	4_7
2130	0.9996	4_8
2130	1	4_9
2130	1	4_10
2130	1.384e-06	5_6
2130	0.0001701	5_7
2130	0.01188	5_8
2130	0.0001701	5_9
2130	0.0001701	5_10
2130	1	6_7
2130	0.9988	6_8
2130	1	6_9
2130	1	6_10
2130	0.9996	7_8
2130	1	7_9
2130	1	7_10
2130	0.9996	8_9
2130	0.9996	8_10
2130	1	9_10
2332	1	1_2
2332	1	1_3
2332	0.6953	1_4
2332	0.0005003	1_5
2332	1	1_6
2332	1	1_7
2332	1	1_8
2332	1	1_9
2332	1	1_10
2332	1	2_3
2332	0.3689	2_4
2332	4.908e-06	2_5
2332	1	2_6
2332	1	2_7
2332	0.9998	2_8
2332	1	2_9
2332	1	2_10
2332	0.3689	3_4
2332	4.908e-06	3_5
2332	1	3_6
2332	1	3_7
2332	0.9998	3_8
2332	1	3_9
2332	1	3_10
2332	0.0005008	4_5
2332	0.3689	4_6
2332	0.6953	4_7
2332	0.9926	4_8
2332	0.6953	4_9
2332	0.6953	4_10
2332	4.908e-06	5_6
2332	0.0005003	5_7
2332	0.02693	5_8
2332	0.0005003	5_9
2332	0.0005003	5_10
2332	1	6_7
2332	0.9998	6_8
2332	1	6_9
2332	1	6_10
2332	1	7_8
2332	1	7_9
2332	1	7_10
2332	1	8_9
2332	1	8_10
2332	1	9_10
2394	1	1_2
2394	1	1_3
2394	0.902	1_4
2394	1	1_5
2394	4.908e-06	1_6
2394	1	1_7
2394	1	1_8
2394	1	1_9
2394	1	1_10
2394	1	2_3
2394	0.7234	2_4
2394	1	2_5
2394	4.337e-08	2_6
2394	1	2_7
2394	0.9998	2_8
2394	1	2_9
2394	1	2_10
2394	0.7234	3_4
2394	1	3_5
2394	4.337e-08	3_6
2394	1	3_7
2394	0.9998	3_8
2394	1	3_9
2394	1	3_10
2394	0.902	4_5
2394	4.913e-06	4_6
2394	0.902	4_7
2394	0.9983	4_8
2394	0.902	4_9
2394	0.902	4_10
2394	4.908e-06	5_6
2394	1	5_7
2394	1	5_8
2394	1	5_9
2394	1	5_10
2394	4.908e-06	6_7
2394	0.0003265	6_8
2394	4.908e-06	6_9
2394	4.908e-06	6_10
2394	1	7_8
2394	1	7_9
2394	1	7_10
2394	1	8_9
2394	1	8_10
2394	1	9_10
2427	1	1_2
2427	1	1_3
2427	0.0356	1_4
2427	1	1_5
2427	1	1_6
2427	1	1_7
2427	0.9996	1_8
2427	1	1_9
2427	1	1_10
2427	1	2_3
2427	0.001819	2_4
2427	1	2_5
2427	1	2_6
2427	1	2_7
2427	0.9988	2_8
2427	1	2_9
2427	1	2_10
2427	0.001819	3_4
2427	1	3_5
2427	1	3_6
2427	1	3_7
2427	0.9988	3_8
2427	1	3_9
2427	1	3_10
2427	0.0356	4_5
2427	0.001819	4_6
2427	0.0356	4_7
2427	0.7234	4_8
2427	0.0356	4_9
2427	0.0356	4_10
2427	1	5_6
2427	1	5_7
2427	0.9996	5_8
2427	1	5_9
2427	1	5_10
2427	1	6_7
2427	0.9988	6_8
2427	1	6_9
2427	1	6_10
2427	0.9996	7_8
2427	1	7_9
2427	1	7_10
2427	0.9996	8_9
2427	0.9996	8_10
2427	1	9_10
2484	1	1_2
2484	1.384e-06	1_3
2484	1	1_4
2484	1	1_5
2484	1	1_6
2484	1	1_7
2484	0.9996	1_8
2484	1	1_9
2484	1	1_10
2484	1.068e-08	2_3
2484	1	2_4
2484	1	2_5
2484	1	2_6
2484	1	2_7
2484	0.9988	2_8
2484	1	2_9
2484	1	2_10
2484	1.384e-06	3_4
2484	1.384e-06	3_5
2484	1.068e-08	3_6
2484	1.384e-06	3_7
2484	0.0001082	3_8
2484	1.384e-06	3_9
2484	1.384e-06	3_10
2484	1	4_5
2484	1	4_6
2484	1	4_7
2484	0.9996	4_8
2484	1	4_9
2484	1	4_10
2484	1	5_6
2484	1	5_7
2484	0.9996	5_8
2484	1	5_9
2484	1	5_10
2484	1	6_7
2484	0.9988	6_8
2484	1	6_9
2484	1	6_10
2484	0.9996	7_8
2484	1	7_9
2484	1	7_10
2484	0.9996	8_9
2484	0.9996	8_10
2484	1	9_10
2567	1.384e-06	1_2
2567	1.384e-06	1_3
2567	0.0001701	1_4
2567	0.0001701	1_5
2567	1.384e-06	1_6
2567	0.0001701	1_7
2567	0.01188	1_8
2567	0.0001701	1_9
2567	0.0001701	1_10
2567	1	2_3
2567	1	2_4
2567	1	2_5
2567	1	2_6
2567	1	2_7
2567	0.9988	2_8
2567	1	2_9
2567	1	2_10
2567	1	3_4
2567	1	3_5
2567	1	3_6
2567	1	3_7
2567	0.9988	3_8
2567	1	3_9
2567	1	3_10
2567	1	4_5
2567	1	4_6
2567	1	4_7
2567	0.9996	4_8
2567	1	4_9
2567	1	4_10
2567	1	5_6
2567	1	5_7
2567	0.9996	5_8
2567	1	5_9
2567	1	5_10
2567	1	6_7
2567	0.9988	6_8
2567	1	6_9
2567	1	6_10
2567	0.9996	7_8
2567	1	7_9
2567	1	7_10
2567	0.9996	8_9
2567	0.9996	8_10
2567	1	9_10
2772	1	1_2
2772	1	1_3
2772	1	1_4
2772	1	1_5
2772	1	1_6
2772	1	1_7
2772	0.01188	1_8
2772	1	1_9
2772	1	1_10
2772	1	2_3
2772	1	2_4
2772	1	2_5
2772	1	2_6
2772	1	2_7
2772	0.0001082	2_8
2772	1	2_9
2772	1	2_10
2772	1	3_4
2772	1	3_5
2772	1	3_6
2772	1	3_7
2772	0.0001082	3_8
2772	1	3_9
2772	1	3_10
2772	1	4_5
2772	1	4_6
2772	1	4_7
2772	0.01188	4_8
2772	1	4_9
2772	1	4_10
2772	1	5_6
2772	1	5_7
2772	0.01188	5_8
2772	1	5_9
2772	1	5_10
2772	1	6_7
2772	0.0001082	6_8
2772	1	6_9
2772	1	6_10
2772	0.01188	7_8
2772	1	7_9
2772	1	7_10
2772	0.01188	8_9
2772	0.01188	8_10
2772	1	9_10
3002	1	1_2
3002	1	1_3
3002	1	1_4
3002	1	1_5
3002	1	1_6
3002	0.789	1_7
3002	0.9996	1_8
3002	0.0001701	1_9
3002	1	1_10
3002	1	2_3
3002	1	2_4
3002	1	2_5
3002	1	2_6
3002	0.5586	2_7
3002	0.9988	2_8
3002	1.384e-06	2_9
3002	1	2_10
3002	1	3_4
3002	1	3_5
3002	1	3_6
3002	0.5586	3_7
3002	0.9988	3_8
3002	1.384e-06	3_9
3002	1	3_10
3002	1	4_5
3002	1	4_6
3002	0.789	4_7
3002	0.9996	4_8
3002	0.0001701	4_9
3002	1	4_10
3002	1	5_6
3002	0.789	5_7
3002	0.9996	5_8
3002	0.0001701	5_9
3002	1	5_10
3002	0.5586	6_7
3002	0.9988	6_8
3002	1.384e-06	6_9
3002	1	6_10
3002	0.9899	7_8
3002	0.0009565	7_9
3002	0.789	7_10
3002	0.01188	8_9
3002	0.9996	8_10
3002	0.0001701	9_10
3192	0.0576	1_2
3192	1	1_3
3192	1	1_4
3192	1	1_5
3192	1	1_6
3192	1	1_7
3192	0.9996	1_8
3192	1	1_9
3192	1	1_10
3192	0.003973	2_3
3192	0.0576	2_4
3192	0.0576	2_5
3192	0.003973	2_6
3192	0.0576	2_7
3192	0.8088	2_8
3192	0.0576	2_9
3192	0.0576	2_10
3192	1	3_4
3192	1	3_5
3192	1	3_6
3192	1	3_7
3192	0.9988	3_8
3192	1	3_9
3192	1	3_10
3192	1	4_5
3192	1	4_6
3192	1	4_7
3192	0.9996	4_8
3192	1	4_9
3192	1	4_10
3192	1	5_6
3192	1	5_7
3192	0.9996	5_8
3192	1	5_9
3192	1	5_10
3192	1	6_7
3192	0.9988	6_8
3192	1	6_9
3192	1	6_10
3192	0.9996	7_8
3192	1	7_9
3192	1	7_10
3192	0.9996	8_9
3192	0.9996	8_10
3192	1	9_10
3563	1	1_2
3563	1.384e-06	1_3
3563	1	1_4
3563	1	1_5
3563	1	1_6
3563	1	1_7
3563	0.9996	1_8
3563	1	1_9
3563	1	1_10
3563	1.068e-08	2_3
3563	1	2_4
3563	1	2_5
3563	1	2_6
3563	1	2_7
3563	0.9988	2_8
3563	1	2_9
3563	1	2_10
3563	1.384e-06	3_4
3563	1.384e-06	3_5
3563	1.068e-08	3_6
3563	1.384e-06	3_7
3563	0.0001082	3_8
3563	1.384e-06	3_9
3563	1.384e-06	3_10
3563	1	4_5
3563	1	4_6
3563	1	4_7
3563	0.9996	4_8
3563	1	4_9
3563	1	4_10
3563	1	5_6
3563	1	5_7
3563	0.9996	5_8
3563	1	5_9
3563	1	5_10
3563	1	6_7
3563	0.9988	6_8
3563	1	6_9
3563	1	6_10
3563	0.9996	7_8
3563	1	7_9
3563	1	7_10
3563	0.9996	8_9
3563	0.9996	8_10
3563	1	9_10
4700	0.0576	1_2
4700	1	1_3
4700	1	1_4
4700	1	1_5
4700	1	1_6
4700	1	1_7
4700	0.9996	1_8
4700	1	1_9
4700	1	1_10
4700	0.003973	2_3
4700	0.0576	2_4
4700	0.0576	2_5
4700	0.003973	2_6
4700	0.0576	2_7
4700	0.8088	2_8
4700	0.0576	2_9
4700	0.0576	2_10
4700	1	3_4
4700	1	3_5
4700	1	3_6
4700	1	3_7
4700	0.9988	3_8
4700	1	3_9
4700	1	3_10
4700	1	4_5
4700	1	4_6
4700	1	4_7
4700	0.9996	4_8
4700	1	4_9
4700	1	4_10
4700	1	5_6
4700	1	5_7
4700	0.9996	5_8
4700	1	5_9
4700	1	5_10
4700	1	6_7
4700	0.9988	6_8
4700	1	6_9
4700	1	6_10
4700	0.9996	7_8
4700	1	7_9
4700	1	7_10
4700	0.9996	8_9
4700	0.9996	8_10
4700	1	9_10
4965	1	1_2
4965	1	1_3
4965	0.0001701	1_4
4965	1	1_5
4965	1	1_6
4965	1	1_7
4965	0.9996	1_8
4965	1	1_9
4965	1	1_10
4965	1	2_3
4965	1.384e-06	2_4
4965	1	2_5
4965	1	2_6
4965	1	2_7
4965	0.9988	2_8
4965	1	2_9
4965	1	2_10
4965	1.384e-06	3_4
4965	1	3_5
4965	1	3_6
4965	1	3_7
4965	0.9988	3_8
4965	1	3_9
4965	1	3_10
4965	0.0001701	4_5
4965	1.384e-06	4_6
4965	0.0001701	4_7
4965	0.01188	4_8
4965	0.0001701	4_9
4965	0.0001701	4_10
4965	1	5_6
4965	1	5_7
4965	0.9996	5_8
4965	1	5_9
4965	1	5_10
4965	1	6_7
4965	0.9988	6_8
4965	1	6_9
4965	1	6_10
4965	0.9996	7_8
4965	1	7_9
4965	1	7_10
4965	0.9996	8_9
4965	0.9996	8_10
4965	1	9_10
5121	1.384e-06	1_2
5121	1.384e-06	1_3
5121	0.0001701	1_4
5121	0.0001701	1_5
5121	1.384e-06	1_6
5121	0.0001701	1_7
5121	0.01188	1_8
5121	0.0001701	1_9
5121	0.0001701	1_10
5121	1	2_3
5121	1	2_4
5121	1	2_5
5121	1	2_6
5121	1	2_7
5121	0.9988	2_8
5121	1	2_9
5121	1	2_10
5121	1	3_4
5121	1	3_5
5121	1	3_6
5121	1	3_7
5121	0.9988	3_8
5121	1	3_9
5121	1	3_10
5121	1	4_5
5121	1	4_6
5121	1	4_7
5121	0.9996	4_8
5121	1	4_9
5121	1	4_10
5121	1	5_6
5121	1	5_7
5121	0.9996	5_8
5121	1	5_9
5121	1	5_10
5121	1	6_7
5121	0.9988	6_8
5121	1	6_9
5121	1	6_10
5121	0.9996	7_8
5121	1	7_9
5121	1	7_10
5121	0.9996	8_9
5121	0.9996	8_10
5121	1	9_10
5123	1	1_2
5123	1	1_3
5123	1	1_4
5123	1	1_5
5123	1	1_6
5123	1	1_7
5123	0.9996	1_8
5123	0.0001701	1_9
5123	1	1_10
5123	1	2_3
5123	1	2_4
5123	1	2_5
5123	1	2_6
5123	1	2_7
5123	0.9988	2_8
5123	1.384e-06	2_9
5123	1	2_10
5123	1	3_4
5123	1	3_5
5123	1	3_6
5123	1	3_7
5123	0.9988	3_8
5123	1.384e-06	3_9
5123	1	3_10
5123	1	4_5
5123	1	4_6
5123	1	4_7
5123	0.9996	4_8
5123	0.0001701	4_9
5123	1	4_10
5123	1	5_6
5123	1	5_7
5123	0.9996	5_8
5123	0.0001701	5_9
5123	1	5_10
5123	1	6_7
5123	0.9988	6_8
5123	1.384e-06	6_9
5123	1	6_10
5123	0.9996	7_8
5123	0.0001701	7_9
5123	1	7_10
5123	0.01188	8_9
5123	0.9996	8_10
5123	0.0001701	9_10
5383	1	1_2
5383	1.384e-06	1_3
5383	1	1_4
5383	1	1_5
5383	1	1_6
5383	1	1_7
5383	0.9996	1_8
5383	1	1_9
5383	1	1_10
5383	1.068e-08	2_3
5383	1	2_4
5383	1	2_5
5383	1	2_6
5383	1	2_7
5383	0.9988	2_8
5383	1	2_9
5383	1	2_10
5383	1.384e-06	3_4
5383	1.384e-06	3_5
5383	1.068e-08	3_6
5383	1.384e-06	3_7
5383	0.0001082	3_8
5383	1.384e-06	3_9
5383	1.384e-06	3_10
5383	1	4_5
5383	1	4_6
5383	1	4_7
5383	0.9996	4_8
5383	1	4_9
5383	1	4_10
5383	1	5_6
5383	1	5_7
5383	0.9996	5_8
5383	1	5_9
5383	1	5_10
5383	1	6_7
5383	0.9988	6_8
5383	1	6_9
5383	1	6_10
5383	0.9996	7_8
5383	1	7_9
5383	1	7_10
5383	0.9996	8_9
5383	0.9996	8_10
5383	1	9_10
5721	1	1_2
5721	1	1_3
5721	1	1_4
5721	1	1_5
5721	1	1_6
5721	1	1_7
5721	0.9996	1_8
5721	0.0001701	1_9
5721	1	1_10
5721	1	2_3
5721	1	2_4
5721	1	2_5
5721	1	2_6
5721	1	2_7
5721	0.9988	2_8
5721	1.384e-06	2_9
5721	1	2_10
5721	1	3_4
5721	1	3_5
5721	1	3_6
5721	1	3_7
5721	0.9988	3_8
5721	1.384e-06	3_9
5721	1	3_10
5721	1	4_5
5721	1	4_6
5721	1	4_7
5721	0.9996	4_8
5721	0.0001701	4_9
5721	1	4_10
5721	1	5_6
5721	1	5_7
5721	0.9996	5_8
5721	0.0001701	5_9
5721	1	5_10
5721	1	6_7
5721	0.9988	6_8
5721	1.384e-06	6_9
5721	1	6_10
5721	0.9996	7_8
5721	0.0001701	7_9
5721	1	7_10
5721	0.01188	8_9
5721	0.9996	8_10
5721	0.0001701	9_10
5836	1	1_2
5836	1	1_3
5836	1	1_4
5836	1	1_5
5836	1	1_6
5836	0.07288	1_7
5836	1	1_8
5836	1	1_9
5836	1	1_10
5836	1	2_3
5836	1	2_4
5836	1	2_5
5836	1	2_6
5836	0.004713	2_7
5836	0.9998	2_8
5836	1	2_9
5836	1	2_10
5836	1	3_4
5836	1	3_5
5836	1	3_6
5836	0.004713	3_7
5836	0.9998	3_8
5836	1	3_9
5836	1	3_10
5836	1	4_5
5836	1	4_6
5836	0.07288	4_7
5836	1	4_8
5836	1	4_9
5836	1	4_10
5836	1	5_6
5836	0.07288	5_7
5836	1	5_8
5836	1	5_9
5836	1	5_10
5836	0.004713	6_7
5836	0.9998	6_8
5836	1	6_9
5836	1	6_10
5836	0.8578	7_8
5836	0.07288	7_9
5836	0.07288	7_10
5836	1	8_9
5836	1	8_10
5836	1	9_10
6020	1	1_2
6020	1	1_3
6020	1	1_4
6020	1	1_5
6020	4.908e-06	1_6
6020	0.902	1_7
6020	1	1_8
6020	1	1_9
6020	1	1_10
6020	1	2_3
6020	1	2_4
6020	1	2_5
6020	4.337e-08	2_6
6020	0.7234	2_7
6020	0.9998	2_8
6020	1	2_9
6020	1	2_10
6020	1	3_4
6020	1	3_5
6020	4.337e-08	3_6
6020	0.7234	3_7
6020	0.9998	3_8
6020	1	3_9
6020	1	3_10
6020	1	4_5
6020	4.908e-06	4_6
6020	0.902	4_7
6020	1	4_8
6020	1	4_9
6020	1	4_10
6020	4.908e-06	5_6
6020	0.902	5_7
6020	1	5_8
6020	1	5_9
6020	1	5_10
6020	4.913e-06	6_7
6020	0.0003265	6_8
6020	4.908e-06	6_9
6020	4.908e-06	6_10
6020	0.9983	7_8
6020	0.902	7_9
6020	0.902	7_10
6020	1	8_9
6020	1	8_10
6020	1	9_10
6054	1	1_2
6054	4.913e-06	1_3
6054	1	1_4
6054	1	1_5
6054	1	1_6
6054	1	1_7
6054	1	1_8
6054	1	1_9
6054	1	1_10
6054	4.341e-08	2_3
6054	1	2_4
6054	1	2_5
6054	1	2_6
6054	1	2_7
6054	0.9998	2_8
6054	1	2_9
6054	1	2_10
6054	4.913e-06	3_4
6054	4.913e-06	3_5
6054	4.341e-08	3_6
6054	4.913e-06	3_7
6054	0.0003281	3_8
6054	4.913e-06	3_9
6054	4.913e-06	3_10
6054	1	4_5
6054	1	4_6
6054	1	4_7
6054	1	4_8
6054	1	4_9
6054	1	4_10
6054	1	5_6
6054	1	5_7
6054	1	5_8
6054	1	5_9
6054	1	5_10
6054	1	6_7
6054	0.9998	6_8
6054	1	6_9
6054	1	6_10
6054	1	7_8
6054	1	7_9
6054	1	7_10
6054	1	8_9
6054	1	8_10
6054	1	9_10
6247	0.001099	1_2
6247	0.001099	1_3
6247	0.02932	1_4
6247	0.02932	1_5
6247	0.001099	1_6
6247	0.02932	1_7
6247	0.7485	1_8
6247	0.02932	1_9
6247	0.02932	1_10
6247	1	2_3
6247	1	2_4
6247	1	2_5
6247	1	2_6
6247	1	2_7
6247	0.9998	2_8
6247	1	2_9
6247	1	2_10
6247	1	3_4
6247	1	3_5
6247	1	3_6
6247	1	3_7
6247	0.9998	3_8
6247	1	3_9
6247	1	3_10
6247	1	4_5
6247	1	4_6
6247	1	4_7
6247	1	4_8
6247	1	4_9
6247	1	4_10
6247	1	5_6
6247	1	5_7
6247	1	5_8
6247	1	5_9
6247	1	5_10
6247	1	6_7
6247	0.9998	6_8
6247	1	6_9
6247	1	6_10
6247	1	7_8
6247	1	7_9
6247	1	7_10
6247	1	8_9
6247	1	8_10
6247	1	9_10
6248	1.48e-05	1_2
6248	1.48e-05	1_3
6248	0.001253	1_4
6248	0.001253	1_5
6248	1.48e-05	1_6
6248	0.001253	1_7
6248	0.05222	1_8
6248	0.001253	1_9
6248	0.001253	1_10
6248	1	2_3
6248	1	2_4
6248	1	2_5
6248	1	2_6
6248	1	2_7
6248	1	2_8
6248	1	2_9
6248	1	2_10
6248	1	3_4
6248	1	3_5
6248	1	3_6
6248	1	3_7
6248	1	3_8
6248	1	3_9
6248	1	3_10
6248	1	4_5
6248	1	4_6
6248	1	4_7
6248	1	4_8
6248	1	4_9
6248	1	4_10
6248	1	5_6
6248	1	5_7
6248	1	5_8
6248	1	5_9
6248	1	5_10
6248	1	6_7
6248	1	6_8
6248	1	6_9
6248	1	6_10
6248	1	7_8
6248	1	7_9
6248	1	7_10
6248	1	8_9
6248	1	8_10
6248	1	9_10
6249	1.48e-05	1_2
6249	1.48e-05	1_3
6249	0.001253	1_4
6249	0.001253	1_5
6249	1.48e-05	1_6
6249	0.001253	1_7
6249	0.05222	1_8
6249	0.001253	1_9
6249	0.001253	1_10
6249	1	2_3
6249	1	2_4
6249	1	2_5
6249	1	2_6
6249	1	2_7
6249	1	2_8
6249	1	2_9
6249	1	2_10
6249	1	3_4
6249	1	3_5
6249	1	3_6
6249	1	3_7
6249	1	3_8
6249	1	3_9
6249	1	3_10
6249	1	4_5
6249	1	4_6
6249	1	4_7
6249	1	4_8
6249	1	4_9
6249	1	4_10
6249	1	5_6
6249	1	5_7
6249	1	5_8
6249	1	5_9
6249	1	5_10
6249	1	6_7
6249	1	6_8
6249	1	6_9
6249	1	6_10
6249	1	7_8
6249	1	7_9
6249	1	7_10
6249	1	8_9
6249	1	8_10
6249	1	9_10
6250	4.913e-06	1_2
6250	4.913e-06	1_3
6250	0.0005008	1_4
6250	0.0005008	1_5
6250	4.913e-06	1_6
6250	0.0005008	1_7
6250	0.027	1_8
6250	0.0005008	1_9
6250	0.0005008	1_10
6250	1	2_3
6250	1	2_4
6250	1	2_5
6250	1	2_6
6250	1	2_7
6250	0.9998	2_8
6250	1	2_9
6250	1	2_10
6250	1	3_4
6250	1	3_5
6250	1	3_6
6250	1	3_7
6250	0.9998	3_8
6250	1	3_9
6250	1	3_10
6250	1	4_5
6250	1	4_6
6250	1	4_7
6250	1	4_8
6250	1	4_9
6250	1	4_10
6250	1	5_6
6250	1	5_7
6250	1	5_8
6250	1	5_9
6250	1	5_10
6250	1	6_7
6250	0.9998	6_8
6250	1	6_9
6250	1	6_10
6250	1	7_8
6250	1	7_9
6250	1	7_10
6250	1	8_9
6250	1	8_10
6250	1	9_10
6348	1	1_2
6348	1.384e-06	1_3
6348	1	1_4
6348	1	1_5
6348	1	1_6
6348	1	1_7
6348	0.9996	1_8
6348	1	1_9
6348	1	1_10
6348	1.068e-08	2_3
6348	1	2_4
6348	1	2_5
6348	1	2_6
6348	1	2_7
6348	0.9988	2_8
6348	1	2_9
6348	1	2_10
6348	1.384e-06	3_4
6348	1.384e-06	3_5
6348	1.068e-08	3_6
6348	1.384e-06	3_7
6348	0.0001082	3_8
6348	1.384e-06	3_9
6348	1.384e-06	3_10
6348	1	4_5
6348	1	4_6
6348	1	4_7
6348	0.9996	4_8
6348	1	4_9
6348	1	4_10
6348	1	5_6
6348	1	5_7
6348	0.9996	5_8
6348	1	5_9
6348	1	5_10
6348	1	6_7
6348	0.9988	6_8
6348	1	6_9
6348	1	6_10
6348	0.9996	7_8
6348	1	7_9
6348	1	7_10
6348	0.9996	8_9
6348	0.9996	8_10
6348	1	9_10
6689	1	1_2
6689	1	1_3
6689	1	1_4
6689	1	1_5
6689	0.899	1_6
6689	1	1_7
6689	1	1_8
6689	0.0005003	1_9
6689	1	1_10
6689	1	2_3
6689	1	2_4
6689	1	2_5
6689	0.7168	2_6
6689	1	2_7
6689	0.9998	2_8
6689	4.908e-06	2_9
6689	1	2_10
6689	1	3_4
6689	1	3_5
6689	0.7168	3_6
6689	1	3_7
6689	0.9998	3_8
6689	4.908e-06	3_9
6689	1	3_10
6689	1	4_5
6689	0.899	4_6
6689	1	4_7
6689	1	4_8
6689	0.0005003	4_9
6689	1	4_10
6689	0.899	5_6
6689	1	5_7
6689	1	5_8
6689	0.0005003	5_9
6689	1	5_10
6689	0.899	6_7
6689	0.9978	6_8
6689	4.913e-06	6_9
6689	0.899	6_10
6689	1	7_8
6689	0.0005003	7_9
6689	1	7_10
6689	0.02693	8_9
6689	1	8_10
6689	0.0005003	9_10
6936	1	1_2
6936	1	1_3
6936	1	1_4
6936	1	1_5
6936	1	1_6
6936	0.0834	1_7
6936	0.9996	1_8
6936	1	1_9
6936	1	1_10
6936	1	2_3
6936	1	2_4
6936	1	2_5
6936	1	2_6
6936	0.007393	2_7
6936	0.9988	2_8
6936	1	2_9
6936	1	2_10
6936	1	3_4
6936	1	3_5
6936	1	3_6
6936	0.007393	3_7
6936	0.9988	3_8
6936	1	3_9
6936	1	3_10
6936	1	4_5
6936	1	4_6
6936	0.0834	4_7
6936	0.9996	4_8
6936	1	4_9
6936	1	4_10
6936	1	5_6
6936	0.0834	5_7
6936	0.9996	5_8
6936	1	5_9
6936	1	5_10
6936	0.007393	6_7
6936	0.9988	6_8
6936	1	6_9
6936	1	6_10
6936	0.8203	7_8
6936	0.0834	7_9
6936	0.0834	7_10
6936	0.9996	8_9
6936	0.9996	8_10
6936	1	9_10
8128	1.384e-06	1_2
8128	1.384e-06	1_3
8128	0.0001701	1_4
8128	0.0001701	1_5
8128	1.384e-06	1_6
8128	0.0001701	1_7
8128	0.01188	1_8
8128	0.0001701	1_9
8128	0.0001701	1_10
8128	1	2_3
8128	1	2_4
8128	1	2_5
8128	1	2_6
8128	1	2_7
8128	0.9988	2_8
8128	1	2_9
8128	1	2_10
8128	1	3_4
8128	1	3_5
8128	1	3_6
8128	1	3_7
8128	0.9988	3_8
8128	1	3_9
8128	1	3_10
8128	1	4_5
8128	1	4_6
8128	1	4_7
8128	0.9996	4_8
8128	1	4_9
8128	1	4_10
8128	1	5_6
8128	1	5_7
8128	0.9996	5_8
8128	1	5_9
8128	1	5_10
8128	1	6_7
8128	0.9988	6_8
8128	1	6_9
8128	1	6_10
8128	0.9996	7_8
8128	1	7_9
8128	1	7_10
8128	0.9996	8_9
8128	0.9996	8_10
8128	1	9_10
8328	1	1_2
8328	1	1_3
8328	0.902	1_4
8328	1	1_5
8328	4.908e-06	1_6
8328	1	1_7
8328	1	1_8
8328	1	1_9
8328	1	1_10
8328	1	2_3
8328	0.7234	2_4
8328	1	2_5
8328	4.337e-08	2_6
8328	1	2_7
8328	0.9998	2_8
8328	1	2_9
8328	1	2_10
8328	0.7234	3_4
8328	1	3_5
8328	4.337e-08	3_6
8328	1	3_7
8328	0.9998	3_8
8328	1	3_9
8328	1	3_10
8328	0.902	4_5
8328	4.913e-06	4_6
8328	0.902	4_7
8328	0.9983	4_8
8328	0.902	4_9
8328	0.902	4_10
8328	4.908e-06	5_6
8328	1	5_7
8328	1	5_8
8328	1	5_9
8328	1	5_10
8328	4.908e-06	6_7
8328	0.0003265	6_8
8328	4.908e-06	6_9
8328	4.908e-06	6_10
8328	1	7_8
8328	1	7_9
8328	1	7_10
8328	1	8_9
8328	1	8_10
8328	1	9_10
8386	1	1_2
8386	1	1_3
8386	0.1547	1_4
8386	1	1_5
8386	1	1_6
8386	1	1_7
8386	1	1_8
8386	1	1_9
8386	1	1_10
8386	1	2_3
8386	0.01737	2_4
8386	1	2_5
8386	1	2_6
8386	1	2_7
8386	0.9998	2_8
8386	1	2_9
8386	1	2_10
8386	0.01737	3_4
8386	1	3_5
8386	1	3_6
8386	1	3_7
8386	0.9998	3_8
8386	1	3_9
8386	1	3_10
8386	0.1547	4_5
8386	0.01737	4_6
8386	0.1547	4_7
8386	0.921	4_8
8386	0.1547	4_9
8386	0.1547	4_10
8386	1	5_6
8386	1	5_7
8386	1	5_8
8386	1	5_9
8386	1	5_10
8386	1	6_7
8386	0.9998	6_8
8386	1	6_9
8386	1	6_10
8386	1	7_8
8386	1	7_9
8386	1	7_10
8386	1	8_9
8386	1	8_10
8386	1	9_10
8390	1	1_2
8390	1	1_3
8390	0.0356	1_4
8390	1	1_5
8390	1	1_6
8390	1	1_7
8390	0.9996	1_8
8390	1	1_9
8390	1	1_10
8390	1	2_3
8390	0.001819	2_4
8390	1	2_5
8390	1	2_6
8390	1	2_7
8390	0.9988	2_8
8390	1	2_9
8390	1	2_10
8390	0.001819	3_4
8390	1	3_5
8390	1	3_6
8390	1	3_7
8390	0.9988	3_8
8390	1	3_9
8390	1	3_10
8390	0.0356	4_5
8390	0.001819	4_6
8390	0.0356	4_7
8390	0.7234	4_8
8390	0.0356	4_9
8390	0.0356	4_10
8390	1	5_6
8390	1	5_7
8390	0.9996	5_8
8390	1	5_9
8390	1	5_10
8390	1	6_7
8390	0.9988	6_8
8390	1	6_9
8390	1	6_10
8390	0.9996	7_8
8390	1	7_9
8390	1	7_10
8390	0.9996	8_9
8390	0.9996	8_10
8390	1	9_10
8682	1	1_2
8682	1	1_3
8682	1	1_4
8682	0.0001701	1_5
8682	1	1_6
8682	1	1_7
8682	0.9996	1_8
8682	1	1_9
8682	1	1_10
8682	1	2_3
8682	1	2_4
8682	1.384e-06	2_5
8682	1	2_6
8682	1	2_7
8682	0.9988	2_8
8682	1	2_9
8682	1	2_10
8682	1	3_4
8682	1.384e-06	3_5
8682	1	3_6
8682	1	3_7
8682	0.9988	3_8
8682	1	3_9
8682	1	3_10
8682	0.0001701	4_5
8682	1	4_6
8682	1	4_7
8682	0.9996	4_8
8682	1	4_9
8682	1	4_10
8682	1.384e-06	5_6
8682	0.0001701	5_7
8682	0.01188	5_8
8682	0.0001701	5_9
8682	0.0001701	5_10
8682	1	6_7
8682	0.9988	6_8
8682	1	6_9
8682	1	6_10
8682	0.9996	7_8
8682	1	7_9
8682	1	7_10
8682	0.9996	8_9
8682	0.9996	8_10
8682	1	9_10
9300	1	1_2
9300	1	1_3
9300	1	1_4
9300	1	1_5
9300	1.384e-06	1_6
9300	1	1_7
9300	0.9996	1_8
9300	1	1_9
9300	1	1_10
9300	1	2_3
9300	1	2_4
9300	1	2_5
9300	1.068e-08	2_6
9300	1	2_7
9300	0.9988	2_8
9300	1	2_9
9300	1	2_10
9300	1	3_4
9300	1	3_5
9300	1.068e-08	3_6
9300	1	3_7
9300	0.9988	3_8
9300	1	3_9
9300	1	3_10
9300	1	4_5
9300	1.384e-06	4_6
9300	1	4_7
9300	0.9996	4_8
9300	1	4_9
9300	1	4_10
9300	1.384e-06	5_6
9300	1	5_7
9300	0.9996	5_8
9300	1	5_9
9300	1	5_10
9300	1.384e-06	6_7
9300	0.0001082	6_8
9300	1.384e-06	6_9
9300	1.384e-06	6_10
9300	0.9996	7_8
9300	1	7_9
9300	1	7_10
9300	0.9996	8_9
9300	0.9996	8_10
9300	1	9_10
9602	1	1_2
9602	1	1_3
9602	1	1_4
9602	1	1_5
9602	1	1_6
9602	0.0001701	1_7
9602	0.9996	1_8
9602	1	1_9
9602	1	1_10
9602	1	2_3
9602	1	2_4
9602	1	2_5
9602	1	2_6
9602	1.384e-06	2_7
9602	0.9988	2_8
9602	1	2_9
9602	1	2_10
9602	1	3_4
9602	1	3_5
9602	1	3_6
9602	1.384e-06	3_7
9602	0.9988	3_8
9602	1	3_9
9602	1	3_10
9602	1	4_5
9602	1	4_6
9602	0.0001701	4_7
9602	0.9996	4_8
9602	1	4_9
9602	1	4_10
9602	1	5_6
9602	0.0001701	5_7
9602	0.9996	5_8
9602	1	5_9
9602	1	5_10
9602	1.384e-06	6_7
9602	0.9988	6_8
9602	1	6_9
9602	1	6_10
9602	0.01188	7_8
9602	0.0001701	7_9
9602	0.0001701	7_10
9602	0.9996	8_9
9602	0.9996	8_10
9602	1	9_10
9764	0.001819	1_2
9764	1.384e-06	1_3
9764	0.0001701	1_4
9764	0.0001701	1_5
9764	1.384e-06	1_6
9764	0.0001701	1_7
9764	0.01188	1_8
9764	0.0001701	1_9
9764	0.0001701	1_10
9764	0.1265	2_3
9764	0.3919	2_4
9764	0.3919	2_5
9764	0.1265	2_6
9764	0.3919	2_7
9764	0.9516	2_8
9764	0.3919	2_9
9764	0.3919	2_10
9764	1	3_4
9764	1	3_5
9764	1	3_6
9764	1	3_7
9764	0.9988	3_8
9764	1	3_9
9764	1	3_10
9764	1	4_5
9764	1	4_6
9764	1	4_7
9764	0.9996	4_8
9764	1	4_9
9764	1	4_10
9764	1	5_6
9764	1	5_7
9764	0.9996	5_8
9764	1	5_9
9764	1	5_10
9764	1	6_7
9764	0.9988	6_8
9764	1	6_9
9764	1	6_10
9764	0.9996	7_8
9764	1	7_9
9764	1	7_10
9764	0.9996	8_9
9764	0.9996	8_10
9764	1	9_10
10058	1	1_2
10058	1	1_3
10058	0.0001701	1_4
10058	1	1_5
10058	1	1_6
10058	1	1_7
10058	0.9996	1_8
10058	1	1_9
10058	1	1_10
10058	1	2_3
10058	1.384e-06	2_4
10058	1	2_5
10058	1	2_6
10058	1	2_7
10058	0.9988	2_8
10058	1	2_9
10058	1	2_10
10058	1.384e-06	3_4
10058	1	3_5
10058	1	3_6
10058	1	3_7
10058	0.9988	3_8
10058	1	3_9
10058	1	3_10
10058	0.0001701	4_5
10058	1.384e-06	4_6
10058	0.0001701	4_7
10058	0.01188	4_8
10058	0.0001701	4_9
10058	0.0001701	4_10
10058	1	5_6
10058	1	5_7
10058	0.9996	5_8
10058	1	5_9
10058	1	5_10
10058	1	6_7
10058	0.9988	6_8
10058	1	6_9
10058	1	6_10
10058	0.9996	7_8
10058	1	7_9
10058	1	7_10
10058	0.9996	8_9
10058	0.9996	8_10
10058	1	9_10
10184	1.384e-06	1_2
10184	1.384e-06	1_3
10184	0.0001701	1_4
10184	0.0001701	1_5
10184	1.384e-06	1_6
10184	0.0001701	1_7
10184	0.01188	1_8
10184	0.0001701	1_9
10184	0.0001701	1_10
10184	1	2_3
10184	1	2_4
10184	1	2_5
10184	1	2_6
10184	1	2_7
10184	0.9988	2_8
10184	1	2_9
10184	1	2_10
10184	1	3_4
10184	1	3_5
10184	1	3_6
10184	1	3_7
10184	0.9988	3_8
10184	1	3_9
10184	1	3_10
10184	1	4_5
10184	1	4_6
10184	1	4_7
10184	0.9996	4_8
10184	1	4_9
10184	1	4_10
10184	1	5_6
10184	1	5_7
10184	0.9996	5_8
10184	1	5_9
10184	1	5_10
10184	1	6_7
10184	0.9988	6_8
10184	1	6_9
10184	1	6_10
10184	0.9996	7_8
10184	1	7_9
10184	1	7_10
10184	0.9996	8_9
10184	0.9996	8_10
10184	1	9_10
10402	1	1_2
10402	1	1_3
10402	1	1_4
10402	1	1_5
10402	1	1_6
10402	1	1_7
10402	0.9996	1_8
10402	1	1_9
10402	0.0001701	1_10
10402	1	2_3
10402	1	2_4
10402	1	2_5
10402	1	2_6
10402	1	2_7
10402	0.9988	2_8
10402	1	2_9
10402	1.384e-06	2_10
10402	1	3_4
10402	1	3_5
10402	1	3_6
10402	1	3_7
10402	0.9988	3_8
10402	1	3_9
10402	1.384e-06	3_10
10402	1	4_5
10402	1	4_6
10402	1	4_7
10402	0.9996	4_8
10402	1	4_9
10402	0.0001701	4_10
10402	1	5_6
10402	1	5_7
10402	0.9996	5_8
10402	1	5_9
10402	0.0001701	5_10
10402	1	6_7
10402	0.9988	6_8
10402	1	6_9
10402	1.384e-06	6_10
10402	0.9996	7_8
10402	1	7_9
10402	0.0001701	7_10
10402	0.9996	8_9
10402	0.01188	8_10
10402	0.0001701	9_10
10936	0.001819	1_2
10936	1	1_3
10936	1	1_4
10936	1	1_5
10936	1	1_6
10936	1	1_7
10936	0.9996	1_8
10936	1	1_9
10936	1	1_10
10936	2.501e-05	2_3
10936	0.001819	2_4
10936	0.001819	2_5
10936	2.501e-05	2_6
10936	0.001819	2_7
10936	0.4512	2_8
10936	0.001819	2_9
10936	0.001819	2_10
10936	1	3_4
10936	1	3_5
10936	1	3_6
10936	1	3_7
10936	0.9988	3_8
10936	1	3_9
10936	1	3_10
10936	1	4_5
10936	1	4_6
10936	1	4_7
10936	0.9996	4_8
10936	1	4_9
10936	1	4_10
10936	1	5_6
10936	1	5_7
10936	0.9996	5_8
10936	1	5_9
10936	1	5_10
10936	1	6_7
10936	0.9988	6_8
10936	1	6_9
10936	1	6_10
10936	0.9996	7_8
10936	1	7_9
10936	1	7_10
10936	0.9996	8_9
10936	0.9996	8_10
10936	1	9_10
11020	1.48e-05	1_2
11020	1.48e-05	1_3
11020	0.001253	1_4
11020	0.001253	1_5
11020	1.48e-05	1_6
11020	0.001253	1_7
11020	0.05222	1_8
11020	0.001253	1_9
11020	0.001253	1_10
11020	1	2_3
11020	1	2_4
11020	1	2_5
11020	1	2_6
11020	1	2_7
11020	1	2_8
11020	1	2_9
11020	1	2_10
11020	1	3_4
11020	1	3_5
11020	1	3_6
11020	1	3_7
11020	1	3_8
11020	1	3_9
11020	1	3_10
11020	1	4_5
11020	1	4_6
11020	1	4_7
11020	1	4_8
11020	1	4_9
11020	1	4_10
11020	1	5_6
11020	1	5_7
11020	1	5_8
11020	1	5_9
11020	1	5_10
11020	1	6_7
11020	1	6_8
11020	1	6_9
11020	1	6_10
11020	1	7_8
11020	1	7_9
11020	1	7_10
11020	1	8_9
11020	1	8_10
11020	1	9_10
11021	1.48e-05	1_2
11021	1.48e-05	1_3
11021	0.001253	1_4
11021	0.001253	1_5
11021	1.48e-05	1_6
11021	0.001253	1_7
11021	0.05222	1_8
11021	0.001253	1_9
11021	0.001253	1_10
11021	1	2_3
11021	1	2_4
11021	1	2_5
11021	1	2_6
11021	1	2_7
11021	1	2_8
11021	1	2_9
11021	1	2_10
11021	1	3_4
[truncated: 16,835 more rows]

## Sheet: Table S5
gene	base_pair	codon_rounded	p	g1_og	g2_og	g1_chron_order	g2_chron_order	before_after	g1_codon	g2_codon	g1_bias	g2_bias	Amino Acid G1	Amino Acid G2	change_type_class	change_type_mut	position_change
orf1a	468	156	0.0001082	3	8	8	1	7	GAC	GAT	GAC P	GAT R	aspartate	aspartate	neutral hg/toward hpt	synonymous	3		change_type	count	percentage		legend
orf1a	648	216	0.01188	8	9	1	5	-4	TCC	TCT	TCC P	TCT Q	serine	serine	toward sc2	synonymous	3		toward nonbias	70	0.290456		# * = sc2 refseq bias
orf1a	794	265	0.01188	4	8	4	1	3	ATC	ACC	ATC P	ACC P	isoleucine	threonine	neutral hg/hpt	nonsynonymous	2		neutral hg/toward c19	38	0.157676		# † = human genome bias
orf1a	794	265	0.01188	5	8	2	1	1	ATC	ACC	ATC P	ACC P	isoleucine	threonine	neutral hg/hpt	nonsynonymous	2		neutral c19/toward hg	23	0.0954357		# ‡ = human pulmonary tissue bias
orf1a	794	265	0.01188	7	8	7	1	6	ATC	ACC	ATC P	ACC P	isoleucine	threonine	neutral hg/hpt	nonsynonymous	2		neutral c19/hg loss	21	0.0871369
orf1a	1233	411	0.0001082	6	8	9	1	8	TTT	TTC	TTT R	TTC P	phenylalanine	phenylalanine	neutral hg/toward sc2	synonymous	3		neutral sc2/hg	20	0.0829876		* = * = Q
orf1a	1542	514	0.0003281	6	8	9	1	8	GGG	GGA	GGG	GGA W	glycine	glycine	toward nonbias	synonymous	3		neutral hg/hpt	15	0.0622407		† = ! = W
orf1a	2130	710	0.01188	5	8	2	1	1	GTT	GTC	GTT Q	GTC	valine	valine	toward sc2	synonymous	3		neutral sc2/hg_hpt loss	11	0.0456432		‡ = @ = E
orf1a	2332	778	0.02693	5	8	2	1	1	CTG	TTG	CTG P	TTG	leucine	leucine	toward hg/hpt	synonymous	1		toward c19	10	0.0414938		*† = *! = R
orf1a	2394	798	0.0003265	6	8	9	1	8	AAA	AAG	AAA R	AAG P	lysine	lysine	neutral hg/toward sc2	synonymous	3		toward hg/hpt	5	0.0207469		*‡ = *@ = U
orf1a	2484	828	0.0001082	3	8	8	1	7	GAT	GAC	GAT R	GAC P	aspartate	aspartate	neutral hg/toward sc2	synonymous	3		neutral nonbias	5	0.0207469		†‡ = !@ = P
orf1a	2567	856	0.01188	1	8	10	1	9	AGG	AAG	AGG W	AAG P	arginine	lysine	neutral hg/hpt loss	nonsynonymous	2		neutral hg/toward hpt	4	0.0165975		*†‡ = *!@ = B
orf1a	2772	924	0.01188	1	8	10	1	9	TTT	TTC	TTT R	TTC P	phenylalanine	phenylalanine	neutral hg/toward sc2	synonymous	3		neutral sc2	4	0.0165975
orf1a	2772	924	0.0001082	2	8	6	1	5	TTT	TTC	TTT R	TTC P	phenylalanine	phenylalanine	neutral hg/toward sc2	synonymous	3		neutral sc2_hg/hpt loss	4	0.0165975
orf1a	2772	924	0.0001082	3	8	8	1	7	TTT	TTC	TTT R	TTC P	phenylalanine	phenylalanine	neutral hg/toward sc2	synonymous	3		neutral universal bias	3	0.0124481
orf1a	2772	924	0.01188	4	8	4	1	3	TTT	TTC	TTT R	TTC P	phenylalanine	phenylalanine	neutral hg/toward sc2	synonymous	3		neutral hpt/hg loss	3	0.0124481
orf1a	2772	924	0.01188	5	8	2	1	1	TTT	TTC	TTT R	TTC P	phenylalanine	phenylalanine	neutral hg/toward sc2	synonymous	3		neutral hg/hpt loss	2	0.00829876
orf1a	2772	924	0.0001082	6	8	9	1	8	TTT	TTC	TTT R	TTC P	phenylalanine	phenylalanine	neutral hg/toward sc2	synonymous	3		toward sc2/hg	1	0.00414938
orf1a	2772	924	0.01188	7	8	7	1	6	TTT	TTC	TTT R	TTC P	phenylalanine	phenylalanine	neutral hg/toward sc2	synonymous	3		toward hg	1	0.00414938
orf1a	2772	924	0.01188	8	9	1	5	-4	TTC	TTT	TTC P	TTT R	phenylalanine	phenylalanine	neutral hg/toward sc2	synonymous	3		toward hpt	1	0.00414938
orf1a	2772	924	0.01188	8	10	1	3	-2	TTC	TTT	TTC P	TTT R	phenylalanine	phenylalanine	neutral hg/toward sc2	synonymous	3		sum	241
orf1a	3002	1001	0.01188	8	9	1	5	-4	ACT	ATT	ACT Q	ATT R	threonine	isoleucine	neutral c19/toward hg	nonsynonymous	2
orf1a	3563	1188	0.0001082	3	8	8	1	7	TTA	TCA	TTA Q	TCA Q	leucine	serine	neutral c19	nonsynonymous	2		change_type	count	percentage	synonymous	%	nonsynonymous	%	deletion	%
orf1a	4965	1655	0.01188	4	8	4	1	3	AAT	AAG	AAT R	AAG P	asparagine	lysine	neutral hg/toward sc2	nonsynonymous	3		toward sc2	49	0.20332	32	0.653061	17	0.346939	0	0
orf1a	5121	1707	0.01188	1	8	10	1	9	GCG	GCT	GCG	GCT R	alanine	alanine	toward nonbias	synonymous	3		toward hg	30	0.124481	4	0.133333	26	0.866667	0	0
orf1a	5123	1708	0.01188	8	9	1	5	-4	GCT	GAT	GCT R	GAT R	alanine	aspartate	neutral c19/hg	nonsynonymous	2		toward hpt	10	0.0414938	7	0.7	3	0.3	0	0
orf1a	5383	1795	0.0001082	3	8	8	1	7	CAA	AAA	CAA Q	AAA R	glutamine	lysine	neutral c19/hg loss	nonsynonymous	1		toward nonbias	70	0.290456	8	0.114286	23	0.328571	39	0.557143
orf1a	5721	1907	0.01188	8	9	1	5	-4	TTC	TTT	TTC P	TTT R	phenylalanine	phenylalanine	neutral hg/toward sc2	synonymous	3
orf1a	6020	2007	0.0003265	6	8	9	1	8	ATC	ACC	ATC P	ACC P	isoleucine	threonine	neutral hg/hpt	nonsynonymous	2
orf1a	6054	2018	0.0003281	3	8	8	1	7	CCG	CCA	CCG	CCA Q	proline	proline	toward nonbias	synonymous	3		mutation_type	count	percentage
orf1a	6250	2084	0.027	1	8	10	1	9	ATA	TTA	ATA	TTA Q	isoleucine	leucine	toward nonbias	nonsynonymous	1		nonsynonymous	149	0.618257
orf1a	6348	2116	0.0001082	3	8	8	1	7	GTG	GTA	GTG P	GTA	valine	valine	toward hg/hpt	synonymous	3		synonymous	50	0.207469
orf1a	6689	2230	0.02693	8	9	1	5	-4	ATA	ACA	ATA	ACA R	isoleucine	threonine	toward c19/hg	nonsynonymous	2		deletion	42	0.174274
orf1a	8128	2710	0.01188	1	8	10	1	9	ACT	GCT	ACT Q	GCT R	threonine	alanine	neutral c19/hg loss	nonsynonymous	1		sum	241
orf1a	8328	2776	0.0003265	6	8	9	1	8	GTC	GTT	GTC	GTT Q	valine	valine	toward nonbias	synonymous	3
orf1a	8682	2894	0.01188	5	8	2	1	1	AAT	AAC	AAT R	AAC P	asparagine	asparagine	neutral hg/toward sc2	synonymous	3
orf1a	9300	3100	0.0001082	6	8	9	1	8	TTT	TTC	TTT R	TTC P	phenylalanine	phenylalanine	neutral hg/toward sc2	synonymous	3		mutation_location	count	percentage
orf1a	9602	3201	0.01188	7	8	7	1	6	CCT	CTT	CCT B	CTT Q	proline	leucine	neutral universal bias	nonsynonymous	2		orf1a	67	0.278008
orf1a	9764	3255	0.01188	1	8	10	1	9	ATC	ACC	ATC P	ACC P	isoleucine	threonine	neutral hg/hpt	nonsynonymous	2		orf1b	21	0.0871369
orf1a	10058	3353	0.01188	4	8	4	1	3	AGG	AAG	AGG W	AAG P	arginine	lysine	neutral hg/hpt loss	nonsynonymous	2		spike	86	0.356846
orf1a	10184	3395	0.01188	1	8	10	1	9	CAC	CCC	CAC P	CCC P	histidine	proline	neutral hg/hpt	nonsynonymous	2		orf3a	7	0.0290456
orf1a	10402	3468	0.01188	8	10	1	3	-2	TTA	GTA	TTA Q	GTA	leucine	valine	toward nonbias	nonsynonymous	1		envelope	2	0.00829876
orf1a	11023	3675	0.0008412	3	8	8	1	7	---	TCT	---	TCT Q	---	serine	toward nonbias	deletion	1_2_3		membrane	5	0.0207469
orf1a	11023	3675	0.0008372	6	8	9	1	8	---	TCT	---	TCT Q	---	serine	toward nonbias	deletion	1_2_3		orf6	4	0.0165975
orf1a	11024	3675	0.0008412	3	8	8	1	7	---	TCT	---	TCT Q	---	serine	toward nonbias	deletion	1_2_3		orf7a	1	0.00414938
orf1a	11024	3675	0.0008372	6	8	9	1	8	---	TCT	---	TCT Q	---	serine	toward nonbias	deletion	1_2_3		orf7b	1	0.00414938
orf1a	11025	3675	0.0008412	3	8	8	1	7	---	TCT	---	TCT Q	---	serine	toward nonbias	deletion	1_2_3		orf8	3	0.0124481
orf1a	11025	3675	0.0008372	6	8	9	1	8	---	TCT	---	TCT Q	---	serine	toward nonbias	deletion	1_2_3		nucleocapsid	44	0.182573
orf1a	11026	3676	0.0008412	3	8	8	1	7	---	GGT	---	GGT Q	---	glycine	toward nonbias	deletion	1_2_3		orf10	0	0
orf1a	11026	3676	0.0008372	6	8	9	1	8	---	GGT	---	GGT Q	---	glycine	toward nonbias	deletion	1_2_3		sum	241
orf1a	11027	3676	0.0008412	3	8	8	1	7	---	GGT	---	GGT Q	---	glycine	toward nonbias	deletion	1_2_3
orf1a	11027	3676	0.0008372	6	8	9	1	8	---	GGT	---	GGT Q	---	glycine	toward nonbias	deletion	1_2_3
orf1a	11028	3676	0.0008412	3	8	8	1	7	---	GGT	---	GGT Q	---	glycine	toward nonbias	deletion	1_2_3		codon_position_change	count	percentage
orf1a	11028	3676	0.0008372	6	8	9	1	8	---	GGT	---	GGT Q	---	glycine	toward nonbias	deletion	1_2_3		1	50	0.207469
orf1a	11029	3677	0.0008412	3	8	8	1	7	---	TTT	---	TTT R	---	phenylalanine	toward nonbias	deletion	1_2_3		2	71	0.294606
orf1a	11029	3677	0.0008372	6	8	9	1	8	---	TTT	---	TTT R	---	phenylalanine	toward nonbias	deletion	1_2_3		3	61	0.253112
orf1a	11030	3677	0.0008412	3	8	8	1	7	---	TTT	---	TTT R	---	phenylalanine	toward nonbias	deletion	1_2_3		1_2	6	0.0248963
orf1a	11030	3677	0.0008372	6	8	9	1	8	---	TTT	---	TTT R	---	phenylalanine	toward nonbias	deletion	1_2_3		2_3	8	0.033195
orf1a	11031	3677	0.0008412	3	8	8	1	7	---	TTT	---	TTT R	---	phenylalanine	toward nonbias	deletion	1_2_3		1_2_3	45	0.186722
orf1a	11031	3677	0.0008372	6	8	9	1	8	---	TTT	---	TTT R	---	phenylalanine	toward nonbias	deletion	1_2_3		sum	241
orf1a	11272	3758	0.01188	1	8	10	1	9	GTT	ATT	GTT Q	ATT R	valine	isoleucine	neutral c19/hg loss	nonsynonymous	1
orf1a	11559	3853	0.01188	8	10	1	3	-2	ATC	ATT	ATC P	ATT R	isoleucine	isoleucine	neutral hg/toward sc2	synonymous	3
orf1a	11788	3930	0.01188	8	10	1	3	-2	CTT	TTT	CTT Q	TTT R	leucine	phenylalanine	neutral c19/toward hg	nonsynonymous	1
orf1a	11835	3945	0.01188	5	8	2	1	1	GCT	GCC	GCT R	GCC P	alanine	alanine	neutral hg/toward sc2	synonymous	3
orf1a	12513	4171	0.0001082	3	8	8	1	7	TAT	TAC	TAT R	TAC P	tyrosine	tyrosine	neutral hg/toward sc2	synonymous	3
orf1a	12613	4205	0.01188	5	8	2	1	1	GTC	ATC	GTC	ATC P	valine	isoleucine	toward nonbias	nonsynonymous	1
orf1a	12930	4310	0.01188	1	8	10	1	9	GTC	GTT	GTC	GTT Q	valine	valine	toward nonbias	synonymous	3
orf1b	396	132	0.0001082	3	8	8	1	7	GAT	GAC	GAT R	GAC P	aspartate	aspartate	neutral hg/toward sc2	synonymous	3
orf1b	943	315	0.0001082	6	8	9	1	8	TTT	CCT	TTT R	CCT B	phenylalanine	proline	neutral c19_hg/hpt loss	nonsynonymous	1_2
orf1b	944	315	0.01188	1	8	10	1	9	CTT	CCT	CTT Q	CCT B	leucine	proline	neutral c19/hg_hpt loss	nonsynonymous	2
orf1b	944	315	0.0001082	2	8	6	1	5	CTT	CCT	CTT Q	CCT B	leucine	proline	neutral c19/hg_hpt loss	nonsynonymous	2
orf1b	944	315	0.0001082	3	8	8	1	7	CTT	CCT	CTT Q	CCT B	leucine	proline	neutral c19/hg_hpt loss	nonsynonymous	2
orf1b	944	315	0.01188	4	8	4	1	3	CTT	CCT	CTT Q	CCT B	leucine	proline	neutral c19/hg_hpt loss	nonsynonymous	2
orf1b	944	315	0.01188	5	8	2	1	1	CTT	CCT	CTT Q	CCT B	leucine	proline	neutral c19/hg_hpt loss	nonsynonymous	2
orf1b	944	315	0.0001082	6	8	9	1	8	TTT	CCT	TTT R	CCT B	phenylalanine	proline	neutral c19_hg/hpt loss	nonsynonymous	1_2
orf1b	944	315	0.01188	7	8	7	1	6	CTT	CCT	CTT Q	CCT B	leucine	proline	neutral c19/hg_hpt loss	nonsynonymous	2
orf1b	944	315	0.01188	8	9	1	5	-4	CCT	CTT	CCT B	CTT Q	proline	leucine	neutral c19/hg_hpt loss	nonsynonymous	2
orf1b	1212	404	0.01188	8	9	1	5	-4	CCC	CCT	CCC P	CCT B	proline	proline	neutral universal bias	synonymous	3
orf1b	1776	592	0.01188	1	8	10	1	9	AAT	AAC	AAT R	AAC P	asparagine	asparagine	neutral hg/toward sc2	synonymous	3
orf1b	1815	605	0.01188	8	9	1	5	-4	CAC	CAT	CAC P	CAT Q	histidine	histidine	toward sc2	synonymous	3
orf1b	2712	904	0.01188	8	9	1	5	-4	ACT	ACC	ACT Q	ACC P	threonine	threonine	toward hg/hpt	synonymous	3
orf1b	3036	1012	0.02693	7	8	7	1	6	CAC	CAA	CAC P	CAA Q	histidine	glutamine	toward hg/hpt	nonsynonymous	3
orf1b	3550	1184	0.01188	5	8	2	1	1	TAT	GAT	TAT R	GAT R	tyrosine	aspartate	neutral c19/hg	nonsynonymous	1
orf1b	3795	1265	0.0001082	3	8	8	1	7	GAT	GAG	GAT R	GAG P	aspartate	glutamate	neutral hg/toward sc2	nonsynonymous	3
orf1b	4699	1567	0.01188	1	8	10	1	9	GTA	ATA	GTA	ATA	valine	isoleucine	neutral nonbias	nonsynonymous	1
orf1b	4707	1569	0.0001082	6	8	9	1	8	GGT	GGC	GGT Q	GGC P	glycine	glycine	toward sc2	synonymous	3
orf1b	6798	2266	0.01188	7	8	7	1	6	TTG	TTA	TTG	TTA Q	leucine	leucine	toward nonbias	synonymous	3
orf1b	7260	2420	0.0001082	6	8	9	1	8	TTG	TTA	TTG	TTA Q	leucine	leucine	toward nonbias	synonymous	3
spike	13	5	0.01188	7	8	7	1	6	TTT	CTT	TTT R	CTT Q	phenylalanine	leucine	neutral c19/toward hg	nonsynonymous	1
spike	38	13	0.01188	5	8	2	1	1	ATT	AGT	ATT R	AGT R	isoleucine	serine	neutral c19/hg	nonsynonymous	2
spike	52	18	0.0001082	3	8	8	1	7	TTT	CTT	TTT R	CTT Q	phenylalanine	leucine	neutral c19/toward hg	nonsynonymous	1
spike	59	20	0.0001082	3	8	8	1	7	AAC	ACC	AAC P	ACC P	asparagine	threonine	neutral hg/hpt	nonsynonymous	2
spike	76	26	0.0001082	3	8	8	1	7	TCT	CCT	TCT Q	CCT B	serine	proline	neutral c19/hg_hpt loss	nonsynonymous	1
spike	155	52	0.0001082	6	8	9	1	8	CGG	CAG	CGG E	CAG P	arginine	glutamine	neutral hpt/hg loss	nonsynonymous	2
spike	200	67	0.01188	1	8	10	1	9	GTT	GCT	GTT Q	GCT R	valine	alanine	neutral c19/hg loss	nonsynonymous	2
spike	200	67	0.0001082	6	8	9	1	8	GTT	GCT	GTT Q	GCT R	valine	alanine	neutral c19/hg loss	nonsynonymous	2
spike	204	68	0.0008372	6	8	9	1	8	ATC	ATA	ATC P	ATA	isoleucine	isoleucine	toward hg/hpt	synonymous	3
spike	205	69	0.0008372	6	8	9	1	8	---	CAT	---	CAT Q	---	histidine	toward nonbias	deletion	1_2_3
spike	206	69	0.0008372	6	8	9	1	8	---	CAT	---	CAT Q	---	histidine	toward nonbias	deletion	1_2_3
spike	207	69	0.0008372	6	8	9	1	8	---	CAT	---	CAT Q	---	histidine	toward nonbias	deletion	1_2_3
spike	208	70	0.0008372	6	8	9	1	8	---	GTC	---	GTC	---	valine	neutral nonbias	deletion	1_2_3
spike	209	70	0.0003265	6	8	9	1	8	---	GTC	---	GTC	---	valine	neutral nonbias	deletion	1_2_3
spike	210	70	0.0003265	6	8	9	1	8	---	GTC	---	GTC	---	valine	neutral nonbias	deletion	1_2_3
spike	239	80	0.01188	4	8	4	1	3	GCT	GAT	GCT R	GAT R	alanine	aspartate	neutral c19/hg	nonsynonymous	2
spike	284	95	0.01188	1	8	10	1	9	ATT	ACT	ATT R	ACT Q	isoleucine	threonine	neutral c19/toward hg	nonsynonymous	2
spike	284	95	0.01188	7	8	7	1	6	ATT	ACT	ATT R	ACT Q	isoleucine	threonine	neutral c19/toward hg	nonsynonymous	2
spike	412	138	0.0001082	3	8	8	1	7	TAT	GAT	TAT R	GAT R	tyrosine	aspartate	neutral c19/hg	nonsynonymous	1
spike	430	144	0.0008372	6	8	9	1	8	---	TAT	---	TAT R	---	tyrosine	toward nonbias	deletion	1_2_3
spike	431	144	0.0008372	6	8	9	1	8	---	TAT	---	TAT R	---	tyrosine	toward nonbias	deletion	1_2_3
spike	432	144	0.0008372	6	8	9	1	8	---	TAT	---	TAT R	---	tyrosine	toward nonbias	deletion	1_2_3
spike	433	145	0.027	1	8	10	1	9	GAC	TAC	GAC P	TAC P	aspartate	tyrosine	neutral hg/hpt	nonsynonymous	1
spike	456	152	0.01188	5	8	2	1	1	TGT	TGG	TGT R	TGG B	cysteine	tryptophan	neutral sc2_hg/hpt loss	nonsynonymous	3
spike	570	190	0.0001082	3	8	8	1	7	AGT	AGG	AGT R	AGG W	serine	arginine	neutral hg/toward sc2	nonsynonymous	3
spike	634	212	0.027	1	8	10	1	9	ATA	TTA	ATA	TTA Q	isoleucine	leucine	toward nonbias	nonsynonymous	1
spike	767	256	0.01188	7	8	7	1	6	GGT	GAT	GGT Q	GAT R	glycine	aspartate	neutral c19/hg loss	nonsynonymous	2
spike	1025	342	0.027	1	8	10	1	9	GAT	GGT	GAT R	GGT Q	aspartate	glycine	neutral c19/toward hg	nonsynonymous	2
spike	1120	374	0.027	1	8	10	1	9	CTC	TCC	CTC	TCC P	leucine	serine	toward nonbias	nonsynonymous	1_2
spike	1121	374	0.027	1	8	10	1	9	CTC	TCC	CTC	TCC P	leucine	serine	toward nonbias	nonsynonymous	1_2
spike	1126	376	0.027	1	8	10	1	9	CCA	TCA	CCA Q	TCA Q	proline	serine	neutral c19	nonsynonymous	1
spike	1133	378	0.027	1	8	10	1	9	TTC	TCC	TTC P	TCC P	phenylalanine	serine	neutral hg/hpt	nonsynonymous	2
spike	1259	420	0.0001082	3	8	8	1	7	ACG	AAG	ACG	AAG P	threonine	lysine	toward nonbias	nonsynonymous	2
spike	1329	443	0.027	1	8	10	1	9	AAG	AAT	AAG P	AAT R	lysine	asparagine	neutral hg/toward hpt	nonsynonymous	3
spike	1345	449	0.027	1	8	10	1	9	AGT	GGT	AGT R	GGT Q	serine	glycine	neutral c19/toward hg	nonsynonymous	1
spike	1364	455	0.0003265	2	8	6	1	5	CGG	CTG	CGG E	CTG P	arginine	leucine	neutral hpt/hg loss	nonsynonymous	2
spike	1364	455	0.02693	5	8	2	1	1	CGG	CTG	CGG E	CTG P	arginine	leucine	neutral hpt/hg loss	nonsynonymous	2
spike	1439	480	0.027	1	8	10	1	9	AAC	AGC	AAC P	AGC P	asparagine	serine	neutral hg/hpt	nonsynonymous	2
spike	1442	481	0.02693	1	8	10	1	9	AAA	ACA	AAA R	ACA R	lysine	threonine	neutral c19/hg	nonsynonymous	2
spike	1459	487	0.0003265	3	8	8	1	7	AAA	GAA	AAA R	GAA R	lysine	glutamate	neutral c19/hg	nonsynonymous	1
spike	1459	487	0.02693	4	8	4	1	3	AAA	GAA	AAA R	GAA R	lysine	glutamate	neutral c19/hg	nonsynonymous	1
spike	1459	487	0.0003265	6	8	9	1	8	AAA	GAA	AAA R	GAA R	lysine	glutamate	neutral c19/hg	nonsynonymous	1
spike	1459	487	0.027	8	10	1	3	-2	GAA	AAA	GAA R	AAA R	glutamate	lysine	neutral c19/hg	nonsynonymous	1
spike	1460	487	0.027	1	8	10	1	9	GCA	GAA	GCA	GAA R	alanine	glutamate	toward nonbias	nonsynonymous	2
spike	1487	496	0.027	1	8	10	1	9	CGA	CAA	CGA	CAA Q	arginine	glutamine	toward nonbias	nonsynonymous	2
spike	1495	499	0.027	1	8	10	1	9	AGT	GGT	AGT R	GGT Q	serine	glycine	neutral c19/toward hg	nonsynonymous	1
spike	1502	501	0.027	1	8	10	1	9	CGA	CAA	CGA	CAA Q	arginine	glutamine	toward nonbias	nonsynonymous	2
spike	1510	504	0.027	1	8	10	1	9	TAT	AAT	TAT R	AAT R	tyrosine	asparagine	neutral c19/hg	nonsynonymous	1
spike	1510	504	0.0003265	3	8	8	1	7	TAT	AAT	TAT R	AAT R	tyrosine	asparagine	neutral c19/hg	nonsynonymous	1
spike	1510	504	0.02693	4	8	4	1	3	TAT	AAT	TAT R	AAT R	tyrosine	asparagine	neutral c19/hg	nonsynonymous	1
spike	1510	504	0.02693	8	9	1	5	-4	AAT	TAT	AAT R	TAT R	asparagine	tyrosine	neutral c19/hg	nonsynonymous	1
spike	1522	508	0.027	1	8	10	1	9	CAC	TAC	CAC P	TAC P	histidine	tyrosine	neutral hg/hpt	nonsynonymous	1
spike	1649	550	0.01188	1	8	10	1	9	AAA	ACA	AAA R	ACA R	lysine	threonine	neutral c19/hg	nonsynonymous	2
spike	1718	573	0.01188	8	9	1	5	-4	GCT	GAT	GCT R	GAT R	alanine	aspartate	neutral c19/hg	nonsynonymous	2
spike	1850	617	0.01188	1	8	10	1	9	GGT	GAT	GGT Q	GAT R	glycine	aspartate	neutral c19/hg loss	nonsynonymous	2
spike	1850	617	0.0001082	2	8	6	1	5	GGT	GAT	GGT Q	GAT R	glycine	aspartate	neutral c19/hg loss	nonsynonymous	2
spike	1850	617	0.0001082	3	8	8	1	7	GGT	GAT	GGT Q	GAT R	glycine	aspartate	neutral c19/hg loss	nonsynonymous	2
spike	1850	617	0.01188	4	8	4	1	3	GGT	GAT	GGT Q	GAT R	glycine	aspartate	neutral c19/hg loss	nonsynonymous	2
spike	1850	617	0.01188	5	8	2	1	1	GGT	GAT	GGT Q	GAT R	glycine	aspartate	neutral c19/hg loss	nonsynonymous	2
spike	1850	617	0.0001082	6	8	9	1	8	GGT	GAT	GGT Q	GAT R	glycine	aspartate	neutral c19/hg loss	nonsynonymous	2
spike	1850	617	0.01188	7	8	7	1	6	GGT	GAT	GGT Q	GAT R	glycine	aspartate	neutral c19/hg loss	nonsynonymous	2
spike	1850	617	0.01188	8	9	1	5	-4	GAT	GGT	GAT R	GGT Q	aspartate	glycine	neutral c19/hg loss	nonsynonymous	2
spike	1850	617	0.01188	8	10	1	3	-2	GAT	GGT	GAT R	GGT Q	aspartate	glycine	neutral c19/hg loss	nonsynonymous	2
spike	1972	658	0.01188	1	8	10	1	9	TAT	CAT	TAT R	CAT Q	tyrosine	histidine	neutral c19/toward hg	nonsynonymous	1
spike	1972	658	0.0001082	3	8	8	1	7	TAT	CAT	TAT R	CAT Q	tyrosine	histidine	neutral c19/toward hg	nonsynonymous	1
spike	2040	680	0.0001082	6	8	9	1	8	CAC	CAG	CAC P	CAG P	histidine	glutamine	neutral hg/hpt	nonsynonymous	3
spike	2046	682	0.01188	1	8	10	1	9	AAG	AAT	AAG P	AAT R	lysine	asparagine	neutral hg/toward hpt	nonsynonymous	3
spike	2051	684	0.01188	1	8	10	1	9	CAT	CCT	CAT Q	CCT B	histidine	proline	neutral c19/hg_hpt loss	nonsynonymous	2
spike	2051	684	0.01188	8	9	1	5	-4	CCT	CAT	CCT B	CAT Q	proline	histidine	neutral c19/hg_hpt loss	nonsynonymous	2
spike	2111	704	0.01188	4	8	4	1	3	GTA	GCA	GTA	GCA	valine	alanine	neutral nonbias	nonsynonymous	2
spike	2156	719	0.01188	8	9	1	5	-4	ACA	ATA	ACA R	ATA	threonine	isoleucine	toward nonbias	nonsynonymous	2
spike	2301	767	0.01188	1	8	10	1	9	AAA	AAC	AAA R	AAC P	lysine	asparagine	neutral hg/toward sc2	nonsynonymous	3
spike	2395	799	0.01188	1	8	10	1	9	TAT	GAT	TAT R	GAT R	tyrosine	aspartate	neutral c19/hg	nonsynonymous	1
spike	2577	859	0.01188	1	8	10	1	9	AAA	AAC	AAA R	AAC P	lysine	asparagine	neutral hg/toward sc2	nonsynonymous	3
spike	2671	891	0.0001082	6	8	9	1	8	CTT	TTT	CTT Q	TTT R	leucine	phenylalanine	neutral c19/hg loss	nonsynonymous	1
spike	2796	932	0.01188	5	8	2	1	1	AGC	AGT	AGC P	AGT R	serine	serine	neutral hg/toward hpt	synonymous	3
spike	2871	957	0.01188	1	8	10	1	9	CAT	CAA	CAT Q	CAA Q	histidine	glutamine	neutral sc2	nonsynonymous	3
spike	2916	972	0.01188	1	8	10	1	9	AAA	AAT	AAA R	AAT R	lysine	asparagine	neutral sc2/hg	nonsynonymous	3
spike	2950	984	0.01188	1	8	10	1	9	TTT	CTT	TTT R	CTT Q	phenylalanine	leucine	neutral c19/toward hg	nonsynonymous	1
spike	2953	985	0.01188	8	9	1	5	-4	TCA	GCA	TCA Q	GCA	serine	alanine	toward nonbias	nonsynonymous	1
spike	3089	1030	0.0001082	3	8	8	1	7	ATT	ACT	ATT R	ACT Q	isoleucine	threonine	neutral c19/toward hg	nonsynonymous	2
spike	3195	1065	0.0001082	6	8	9	1	8	TTT	TTC	TTT R	TTC P	phenylalanine	phenylalanine	neutral hg/toward sc2	synonymous	3
spike	3361	1121	0.01188	8	9	1	5	-4	GAC	CAC	GAC P	CAC P	aspartate	histidine	neutral hg/hpt	nonsynonymous	1
spike	3447	1149	0.027	1	8	10	1	9	GAT	GAC	GAT R	GAC P	aspartate	aspartate	neutral hg/toward sc2	synonymous	3
spike	3535	1179	0.0001082	3	8	8	1	7	TTT	GTT	TTT R	GTT Q	phenylalanine	valine	neutral c19/toward hg	nonsynonymous	1
spike	3535	1179	0.01188	8	10	1	3	-2	GTT	TTT	GTT Q	TTT R	valine	phenylalanine	neutral c19/toward hg	nonsynonymous	1
orf3a	125	42	0.01188	7	8	7	1	6	CTT	CCT	CTT Q	CCT B	leucine	proline	neutral c19/hg_hpt loss	nonsynonymous	2
orf3a	171	57	0.01188	4	8	4	1	3	CAT	CAG	CAT Q	CAG P	histidine	glutamine	toward sc2	nonsynonymous	3
orf3a	171	57	0.01188	5	8	2	1	1	CAT	CAG	CAT Q	CAG P	histidine	glutamine	toward sc2	nonsynonymous	3
orf3a	171	57	0.01188	7	8	7	1	6	CAT	CAG	CAT Q	CAG P	histidine	glutamine	toward sc2	nonsynonymous	3
orf3a	192	64	0.01188	1	8	10	1	9	ACT	ACC	ACT Q	ACC P	threonine	threonine	toward sc2	synonymous	3
orf3a	512	171	0.027	4	8	4	1	3	TTA	TCA	TTA Q	TCA Q	leucine	serine	neutral c19	nonsynonymous	2
orf3a	757	253	0.0001082	3	8	8	1	7	CCC	TCC	CCC P	TCC P	proline	serine	neutral hg/hpt	nonsynonymous	1
envelope	26	9	0.01188	1	8	10	1	9	ATA	ACA	ATA	ACA R	isoleucine	threonine	toward nonbias	nonsynonymous	2
envelope	61	21	0.0001082	6	8	9	1	8	TTT	CTT	TTT R	CTT Q	phenylalanine	leucine	neutral c19/toward hg	nonsynonymous	1
membrane	8	3	0.01188	1	8	10	1	9	GGT	GAT	GGT Q	GAT R	glycine	aspartate	neutral c19/hg loss	nonsynonymous	2
membrane	55	19	0.027	1	8	10	1	9	GAA	CAA	GAA R	CAA Q	glutamate	glutamine	neutral c19/toward hg	nonsynonymous	1
membrane	159	53	0.01188	5	8	2	1	1	TTT	TTC	TTT R	TTC P	phenylalanine	phenylalanine	neutral hg/toward sc2	synonymous	3
membrane	187	63	0.01188	1	8	10	1	9	ACT	GCT	ACT Q	GCT R	threonine	alanine	neutral c19/hg loss	nonsynonymous	1
membrane	245	82	0.0001082	6	8	9	1	8	ACC	ATC	ACC P	ATC P	threonine	isoleucine	neutral hg/hpt	nonsynonymous	2
orf6	4	2	0.0003265	6	8	9	1	8	---	TTT	---	TTT R	---	phenylalanine	toward nonbias	deletion	1_2_3
orf6	5	2	0.0003265	6	8	9	1	8	---	TTT	---	TTT R	---	phenylalanine	toward nonbias	deletion	1_2_3
orf6	6	2	0.0003265	6	8	9	1	8	---	TTT	---	TTT R	---	phenylalanine	toward nonbias	deletion	1_2_3
orf6	58	20	0.01188	1	8	10	1	9	CGG	AGG	CGG E	AGG W	arginine	arginine	toward hpt	synonymous	1
orf7a	245	82	0.0001082	2	8	6	1	5	GCT	GTT	GCT R	GTT Q	alanine	valine	neutral c19/toward hg	nonsynonymous	2
orf7b	52	18	0.01188	1	8	10	1	9	TTA	CTA	TTA Q	CTA	leucine	leucine	toward c19	synonymous	1
orf8	32	11	0.01188	7	8	7	1	6	ATA	ACA	ATA	ACA R	isoleucine	threonine	toward nonbias	nonsynonymous	2
orf8	274	92	0.0001082	3	8	8	1	7	AAA	GAA	AAA R	GAA R	lysine	glutamate	neutral c19/hg	nonsynonymous	1
orf8	360	120	0.01188	8	10	1	3	-2	TTC	TTT	TTC P	TTT R	phenylalanine	phenylalanine	neutral hg/toward sc2	synonymous	3
nucleocapsid	5	2	0.0001082	6	8	9	1	8	TAT	TCT	TAT R	TCT Q	tyrosine	serine	neutral c19/toward hg	nonsynonymous	2
nucleocapsid	7	3	0.0003265	6	8	9	1	8	---	GAT	---	GAT R	---	aspartate	toward nonbias	deletion	1_2_3
nucleocapsid	7	3	0.02693	8	9	1	5	-4	GAT	CTA	GAT R	CTA	aspartate	leucine	toward nonbias	nonsynonymous	1_2_3
nucleocapsid	8	3	0.0003265	6	8	9	1	8	---	GAT	---	GAT R	---	aspartate	toward nonbias	deletion	1_2_3
nucleocapsid	8	3	0.02693	8	9	1	5	-4	GAT	CTA	GAT R	CTA	aspartate	leucine	toward nonbias	nonsynonymous	1_2_3
nucleocapsid	9	3	0.0003265	6	8	9	1	8	---	GAT	---	GAT R	---	aspartate	toward nonbias	deletion	1_2_3
nucleocapsid	9	3	0.02693	8	9	1	5	-4	GAT	CTA	GAT R	CTA	aspartate	leucine	toward nonbias	nonsynonymous	1_2_3
nucleocapsid	35	12	0.0003281	6	8	9	1	8	GGA	GCA	GGA W	GCA	glycine	alanine	toward hg	nonsynonymous	2
nucleocapsid	38	13	0.01188	1	8	10	1	9	CTC	CCC	CTC	CCC P	leucine	proline	toward nonbias	nonsynonymous	2
nucleocapsid	90	30	0.01188	1	8	10	1	9	GGT	GGA	GGT Q	GGA W	glycine	glycine	toward sc2	synonymous	3
nucleocapsid	91	31	0.02693	1	8	10	1	9	---	GAA	---	GAA R	---	glutamate	toward nonbias	deletion	1_2_3
nucleocapsid	92	31	0.02693	1	8	10	1	9	---	GAA	---	GAA R	---	glutamate	toward nonbias	deletion	1_2_3
nucleocapsid	93	31	0.02693	1	8	10	1	9	---	GAA	---	GAA R	---	glutamate	toward nonbias	deletion	1_2_3
nucleocapsid	94	32	0.02693	1	8	10	1	9	---	CGC	---	CGC E	---	arginine	toward nonbias	deletion	1_2_3
nucleocapsid	95	32	0.02693	1	8	10	1	9	---	CGC	---	CGC E	---	arginine	toward nonbias	deletion	1_2_3
nucleocapsid	96	32	0.02693	1	8	10	1	9	---	CGC	---	CGC E	---	arginine	toward nonbias	deletion	1_2_3
nucleocapsid	97	33	0.02693	1	8	10	1	9	---	AGT	---	AGT R	---	serine	toward nonbias	deletion	1_2_3
nucleocapsid	98	33	0.02693	1	8	10	1	9	---	AGT	---	AGT R	---	serine	toward nonbias	deletion	1_2_3
nucleocapsid	99	33	0.02693	1	8	10	1	9	---	AGT	---	AGT R	---	serine	toward nonbias	deletion	1_2_3
nucleocapsid	239	80	0.0001082	3	8	8	1	7	CGA	CCA	CGA	CCA Q	arginine	proline	toward nonbias	nonsynonymous	2
nucleocapsid	355	119	0.01188	8	10	1	3	-2	GCT	TCT	GCT R	TCT Q	alanine	serine	neutral c19/hg loss	nonsynonymous	1
nucleocapsid	426	142	0.0001082	6	8	9	1	8	CCG	CCA	CCG	CCA Q	proline	proline	toward nonbias	synonymous	3
nucleocapsid	604	202	0.0001082	3	8	8	1	7	TCT	AGT	TCT Q	AGT R	serine	serine	neutral c19/hg loss	synonymous	1_2
nucleocapsid	605	202	0.0001082	3	8	8	1	7	TCT	AGT	TCT Q	AGT R	serine	serine	neutral c19/hg loss	synonymous	1_2
nucleocapsid	608	203	0.01188	1	8	10	1	9	AAA	AGG	AAA R	AGG W	lysine	arginine	neutral hg/toward c19	nonsynonymous	2_3
nucleocapsid	608	203	0.0001082	2	8	6	1	5	ATG	AGG	ATG B	AGG W	methionine	arginine	neutral universal bias	nonsynonymous	2
nucleocapsid	608	203	0.0001082	3	8	8	1	7	AAA	AGG	AAA R	AGG W	lysine	arginine	neutral hg/toward c19	nonsynonymous	2_3
nucleocapsid	608	203	0.01188	8	9	1	5	-4	AGG	AAA	AGG W	AAA R	arginine	lysine	neutral hg/toward c19	nonsynonymous	2_3
nucleocapsid	608	203	0.01188	8	10	1	3	-2	AGG	AAA	AGG W	AAA R	arginine	lysine	neutral hg/toward c19	nonsynonymous	2_3
nucleocapsid	609	203	0.01188	1	8	10	1	9	AAA	AGG	AAA R	AGG W	lysine	arginine	neutral hg/toward c19	nonsynonymous	2_3
nucleocapsid	609	203	0.0001082	3	8	8	1	7	AAA	AGG	AAA R	AGG W	lysine	arginine	neutral hg/toward c19	nonsynonymous	2_3
nucleocapsid	609	203	0.01188	8	9	1	5	-4	AGG	AAA	AGG W	AAA R	arginine	lysine	neutral hg/toward c19	nonsynonymous	2_3
nucleocapsid	609	203	0.01188	8	10	1	3	-2	AGG	AAA	AGG W	AAA R	arginine	lysine	neutral hg/toward c19	nonsynonymous	2_3
nucleocapsid	610	204	0.01188	1	8	10	1	9	CGA	GGA	CGA	GGA W	arginine	glycine	toward nonbias	nonsynonymous	1
nucleocapsid	610	204	0.0001082	3	8	8	1	7	CGA	GGA	CGA	GGA W	arginine	glycine	toward nonbias	nonsynonymous	1
nucleocapsid	610	204	0.01188	8	9	1	5	-4	GGA	CGA	GGA W	CGA	glycine	arginine	toward nonbias	nonsynonymous	1
nucleocapsid	610	204	0.01188	8	10	1	3	-2	GGA	CGA	GGA W	CGA	glycine	arginine	toward nonbias	nonsynonymous	1
nucleocapsid	614	205	0.01188	4	8	4	1	3	ATT	ACT	ATT R	ACT Q	isoleucine	threonine	neutral c19/toward hg	nonsynonymous	2
nucleocapsid	614	205	0.01188	5	8	2	1	1	ATT	ACT	ATT R	ACT Q	isoleucine	threonine	neutral c19/toward hg	nonsynonymous	2
nucleocapsid	614	205	0.0001082	6	8	9	1	8	ATT	ACT	ATT R	ACT Q	isoleucine	threonine	neutral c19/toward hg	nonsynonymous	2
nucleocapsid	702	234	0.01188	8	10	1	3	-2	ATG	ATT	ATG B	ATT R	methionine	isoleucine	neutral sc2_hg/hpt loss	nonsynonymous	3
nucleocapsid	704	235	0.027	8	9	1	5	-4	TCT	TTT	TCT Q	TTT R	serine	phenylalanine	neutral c19/toward hg	nonsynonymous	2
nucleocapsid	1089	363	0.027	5	8	2	1	1	TTT	TTC	TTT R	TTC P	phenylalanine	phenylalanine	neutral hg/toward sc2	synonymous	3
nucleocapsid	1129	377	0.0001082	2	8	6	1	5	TAT	GAT	TAT R	GAT R	tyrosine	aspartate	neutral c19/hg	nonsynonymous	1

## Sheet: Table S6
orf1a
Codon	Partition	alpha	beta	LRT	selective pressure	p	nsp	codon_corrected		negative		12 hits total that replicated in meta-cats (5 significant)
83	1	144.672	0	8.567	Neg.	0.0034	1	83		positive		11 hits total that replicated in meta-cats (6 significant)
150	1	0	67.646	6.692	Pos.	0.0097	1	150
265	1	0	27.25	2.887	Pos.	0.0893	2	85
274	1	79.392	0	3.849	Neg.	0.0498	2	94		hyphy results_synonymous mutations
279	1	26.06	0	3.167	Neg.	0.0751	2	99		gene	codon	change_type
334	1	40.219	0	3.526	Neg.	0.0604	2	154		orf1a	2018	toward nonbias
436	1	80.461	0	3.925	Neg.	0.0476	2	256		orf1a	2116	toward hg/hpt
440	1	80.716	0	3.227	Neg.	0.0724	2	260		orf1a	3255	neutral hg/hpt
514	1	73.542	0	3.103	Neg.	0.0782	2	334		orf1b	2266	toward nonbias
730	1	0	31.402	3.565	Pos.	0.059	2	550		spike	68	toward hg/hpt
772	1	113.307	0	3.213	Neg.	0.0731	2	592		spike	95	neutral sc2/toward hg
809	1	529.759	0	21.806	Neg.	0	2	629		spike	420	toward nonbias
924	1	43.799	0	3.178	Neg.	0.0747	3	106		spike	487	neutral sc2/hg
1167	1	202.875	0	9.253	Neg.	0.0024	3	349		spike	487	toward nonbias
1306	1	0	61.641	3.131	Pos.	0.0768	3	488		membrane	53	neutral hg/toward sc2
1868	1	41.245	0	3.216	Neg.	0.0729	3	1050		membrane	82	neutral hg/hpt
1946	1	0	85.162	4.048	Pos.	0.0442	3	1128		orf8	120	neutral hg/toward sc2
2018	1	68.432	0	4.194	Neg.	0.0406	3	1200		nucleocapsid	205	neutral hg/toward sc2
2092	1	0	45.194	4.497	Pos.	0.034	3	1274
2116	1	67.306	0	3.569	Neg.	0.0589	3	1298		change_type	n	%
2300	1	39.441	0	4.154	Neg.	0.0415	3	1482		toward sc2	3	0.230769
2312	1	400.273	0	20.688	Neg.	0	3	1494		toward hg	3	0.230769
2705	1	114.31	0	3.328	Neg.	0.0681	3	1887		toward hpt	2	0.153846
2797	1	0	55.603	2.836	Pos.	0.0922	3	1979		toward nonbias	4	0.307692
2907	1	72.411	0	5.015	Neg.	0.0251	4	144		sum	13
2950	1	33.584	0	3.007	Neg.	0.0829	4	187
3209	1	0	62.524	3.172	Pos.	0.0749	4	446
3255	1	0	82.009	8.603	Pos.	0.0034	4	492
3304	1	43.47	0	2.784	Neg.	0.0952	5	41
3614	1	92.503	0	6.436	Neg.	0.0112	6	45
3636	1	52.88	0	6.561	Neg.	0.0104	6	67
3646	1	0	79.844	3.983	Pos.	0.046	6	77
3689	1	383.411	0	18.776	Neg.	0	6	120
3718	1	0	54.903	2.752	Pos.	0.0972	6	149
4227	1	128.443	0	6.797	Neg.	0.0091	9	87
4233	1	215.059	0	9.137	Neg.	0.0025	9	93
orf1b
Codon	Partition	alpha	beta	LRT	Selection Detected?	p	nsp	codon_corrected
148	1	65.617	0	2.874	Neg.	0.09	12	148
487	1	41.37	0	3.605	Neg.	0.0576	12	487
675	1	112.26	0	3.923	Neg.	0.0476	12	675
873	1	66.888	0	3.744	Neg.	0.053	12	873
1110	1	40.078	0	2.721	Neg.	0.099	13	178
1141	1	113.844	0	7.499	Neg.	0.0062	13	209
1718	1	112.257	0	3.797	Neg.	0.0514	14	185
1919	1	0	73.99	3.141	Pos.	0.0764	14	386
2266	1	233.864	0	11.706	Neg.	0.0006	15	206
2477	1	157.157	0	5.115	Neg.	0.0237	15	417
2553	1	42.436	0	3.797	Neg.	0.0513	16	156
spike
Codon	Partition	alpha	beta	LRT	Selection Detected?	p
18	1	0	70.808	3.216	Pos.	0.0729
42	1	36.819	0	2.937	Neg.	0.0866
68	1	118.234	0	4.523	Neg.	0.0334
95	1	0	107.938	4.491	Pos.	0.0341
111	1	112.517	0	6.95	Neg.	0.0084
142	1	0	103.881	3.804	Pos.	0.0511
156	1	156.553	44.508	2.794	Neg.	0.0946
420	1	0	85.663	3.847	Pos.	0.0498
455	1	0	28.873	3.24	Pos.	0.0719
480	1	0	41.285	3.255	Pos.	0.0712
487	1	0	226.193	4.437	Pos.	0.0352
832	1	49.944	0	3.517	Neg.	0.0608
951	1	36.791	0	2.88	Neg.	0.0897
974	1	36.953	0	3.204	Neg.	0.0735
1064	1	51.151	0	5.623	Neg.	0.0177
orf3a
Codon	Partition	alpha	beta	LRT	Selection Detected?	p
61	1	153.926	0	2.843	Neg.	0.0918
192	1	339.258	0	5.821	Neg.	0.0158
envelope
Codon	Partition	alpha	beta	LRT	Selection Detected?	p
n/a	n/a	n/a	n/a	n/a	n/a	n/a
membrane
Codon	Partition	alpha	beta	LRT	Selection Detected?	p
53	1	95.786	0	13.414	Neg.	0.0002
82	1	0	147.4	13.571	Pos.	0.0002
orf6
Codon	Partition	alpha	beta	LRT	Selection Detected?	p
20	1	94.344	0	2.749	Neg.	0.0973
orf7a
Codon	Partition	alpha	beta	LRT	Selection Detected?	p
97	1	36.889	0	3.475	Neg.	0.0623
116	1	0	54.392	6.911	Pos.	0.0086
orf7b
Codon	Partition	alpha	beta	LRT	Selection Detected?	p
40	1	0	254.551	4.141	Pos.	0.0418
orf8
Codon	Partition	alpha	beta	LRT	Selection Detected?	p
34	1	18.573	0	3.296	Neg.	0.0694
105	1	18.418	0	3.102	Neg.	0.0782
120	1	113.063	7.454	9.251	Neg.	0.0024
121	1	0	8.369	2.788	Pos.	0.095
nucleocapsid
Codon	Partition	alpha	beta	LRT	Selection Detected?	p
13	1	0	20.312	3.406	Pos.	0.065
30	1	43.043	0	3.565	Neg.	0.059
142	1	38.958	0	3.805	Neg.	0.0511
179	1	264.784	0	38.113	Neg.	0
202	1	0	25.204	3.342	Pos.	0.0675
205	1	0	26.113	4.045	Pos.	0.0443
215	1	0	32.363	5.533	Pos.	0.0187
363	1	9.9	0	2.814	Neg.	0.0935
418	1	34.922	0	3.233	Neg.	0.0721
orf10
Codon	Partition	alpha	beta	LRT	Selection Detected?	p
n/a	n/a	n/a	n/a	n/a	n/a	n/a

## Sheet: Table S7
orf1a																										* covid	† hg	‡hpt
codon 2018
b.1.1.529	b.1.617.1	b.1.617.2	p.1	b.1.351	b.1.429	b.1.525	b.1.526	a.1	b.1.1.7	p.2			a.1	p.2	b.1.429	b.1.351	b.1.525	b.1.526	b.1.1.7	b.1.617.1	b.1.617.2	p.1	b.1.1.529			sc2	hg	hpt	none
CCA	CCA	CCA	CCN	CCA	CCA	CCA	CCA	CCA	CCA	CCA		CCA*	1	10	10	10	20	10	10	10	10	0	10	101		0.834711	0	0	0.165289
CCA	CCA	CCA	CCG	CCA	CCA	CCA	CCA		CCA	CCA		CCG	0	0	0	0	0	0	0	0	0	19	0	19
CCA	CCA	CCA	CCG	CCA	CCA	CCA	CCA		CCA	CCA		CCN	0	0	0	0	0	0	0	0	0	1	0	1
CCA	CCA	CCA	CCG	CCA	CCA	CCA	CCA		CCA	CCA														121		covid	hg	hpt	amino acid
CCA	CCA	CCA	CCG	CCA	CCA	CCA	CCA		CCA	CCA																CCA	CCA	CCA	proline
CCA	CCA	CCA	CCG	CCA	CCA	CCA	CCA		CCA	CCA																CCG	CCG	CCG	proline
CCA	CCA	CCA	CCG	CCA	CCA	CCA	CCA		CCA	CCA																CCN	CCN	CCN	bad read
CCA	CCA	CCA	CCG	CCA	CCA	CCA	CCA		CCA	CCA
CCA	CCA	CCA	CCG	CCA	CCA	CCA	CCA		CCA	CCA																different from a.1		% of total
CCA	CCA	CCA	CCG	CCA	CCA	CCA	CCA		CCA	CCA																20		0.165289
			CCG			CCA
			CCG			CCA																				a.1 codon bias	n sc2 bias	n hg bias	n hpt bias	n no bias
			CCG			CCA																				sc2	101	0	0	20
			CCG			CCA
			CCG			CCA
			CCG			CCA
			CCG			CCA
			CCG			CCA
			CCG			CCA
			CCG			CCA
			CCG			CCA
codon 3255
b.1.1.529	b.1.617.1	b.1.617.2	p.1	b.1.351	b.1.429	b.1.525	b.1.526	a.1	b.1.1.7	p.2			a.1	p.2	b.1.429	b.1.351	b.1.525	b.1.526	b.1.1.7	b.1.617.1	b.1.617.2	p.1	b.1.1.529			sc2	hg	hpt	none
ATC	ACC	ACC	ACC	ACC	ACC	ACC	ACC	ACC	ACC	ACC		ACC†‡	1	10	10	10	20	10	10	10	5	20	0	106		0	1	1	0
ATC	ACC	ACC	ACC	ACC	ACC	ACC	ACC		ACC	ACC		ATC†‡	0	0	0	0	0	0	0	0	5	0	10	15
ATC	ACC	ACC	ACC	ACC	ACC	ACC	ACC		ACC	ACC														121		covid	hg	hpt	amino acid
ATC	ACC	ATC	ACC	ACC	ACC	ACC	ACC		ACC	ACC																ATC	ATC	ATC	isoleucine
ATC	ACC	ATC	ACC	ACC	ACC	ACC	ACC		ACC	ACC																ACC	ACC	ACC	threonine
ATC	ACC	ACC	ACC	ACC	ACC	ACC	ACC		ACC	ACC
ATC	ACC	ATC	ACC	ACC	ACC	ACC	ACC		ACC	ACC																different from a.1		% of total
ATC	ACC	ATC	ACC	ACC	ACC	ACC	ACC		ACC	ACC																95		0.785124
ATC	ACC	ACC	ACC	ACC	ACC	ACC	ACC		ACC	ACC
ATC	ACC	ATC	ACC	ACC	ACC	ACC	ACC		ACC	ACC																a.1 codon bias	n sc2 bias	n hg bias	n hpt bias	n no bias
			ACC			ACC																				hg/hpt	0	121	121	0
			ACC			ACC
			ACC			ACC
			ACC			ACC
			ACC			ACC
			ACC			ACC
			ACC			ACC
			ACC			ACC
			ACC			ACC
			ACC			ACC
orf1b
codon 2266
b.1.1.529	b.1.617.1	b.1.617.2	p.1	b.1.351	b.1.429	b.1.525	b.1.526	a.1	b.1.1.7	p.2			a.1	p.2	b.1.429	b.1.351	b.1.525	b.1.526	b.1.1.7	b.1.617.1	b.1.617.2	p.1	b.1.1.529			sc2	hg	hpt	none
TTA	TTA	TTA	TTA	TTA	TTA	TTA	TTG	TTA	TTA	TTA		TTA*	1	10	10	10	20	0	10	10	6	20	10	107		0.884298	0	0	0.115702
TTA	TTA	TTA	TTA	TTA	TTA	TTA	TTG		TTA	TTA		TTG	0	0	0	0	0	10	0	0	4	0	0	14
TTA	TTA	TTA	TTA	TTA	TTA	TTA	TTG		TTA	TTA														121		covid	hg	hpt	amino acid
TTA	TTA	TTA	TTA	TTA	TTA	TTA	TTG		TTA	TTA																TTA	TTA	TTA	leucine
TTA	TTA	TTA	TTA	TTA	TTA	TTA	TTG		TTA	TTA																TTG	TTG	TTG	leucine
TTA	TTA	TTA	TTA	TTA	TTA	TTA	TTG		TTA	TTA
TTA	TTA	TTG	TTA	TTA	TTA	TTA	TTG		TTA	TTA																different from a.1		% of total
TTA	TTA	TTG	TTA	TTA	TTA	TTA	TTG		TTA	TTA																14		0.115702
TTA	TTA	TTG	TTA	TTA	TTA	TTA	TTG		TTA	TTA
TTA	TTA	TTG	TTA	TTA	TTA	TTA	TTG		TTA	TTA																a.1 codon bias	n sc2 bias	n hg bias	n hpt bias	n no bias
			TTA			TTA																				sc2	107	0	0	14
			TTA			TTA
			TTA			TTA
			TTA			TTA
			TTA			TTA
			TTA			TTA
			TTA			TTA
			TTA			TTA
			TTA			TTA
			TTA			TTA
spike
codon 68
b.1.1.529	b.1.617.1	b.1.617.2	p.1	b.1.351	b.1.429	b.1.525	b.1.526	a.1	b.1.1.7	p.2			a.1	p.2	b.1.429	b.1.351	b.1.525	b.1.526	b.1.1.7	b.1.617.1	b.1.617.2	p.1	b.1.1.529			sc2	hg	hpt	none
ANN	ATA	ATA	ATA	ATA	ATA	ATC	ATA	ATA	---	ATA		ATA	1	10	10	10	0	10	0	10	10	20	0	81		0	0.165289	0.165289	0.834711
ANN	ATA	ATA	ATA	ATA	ATA	ATC	ATA		---	ATA		ATC†‡	0	0	0	0	20	0	0	0	0	0	0	20
ANN	ATA	ATA	ATA	ATA	ATA	ATC	ATA		---	ATA		ANN	0	0	0	0	0	0	0	0	0	0	3	3		covid	hg	hpt	amino acid
---	ATA	ATA	ATA	ATA	ATA	ATC	ATA		---	ATA		---	0	0	0	0	0	0	10	0	0	0	7	17		ATA	ATA	ATA	isoleucine
---	ATA	ATA	ATA	ATA	ATA	ATC	ATA		---	ATA														121		ATC	ATC	ATC	isoleucine
---	ATA	ATA	ATA	ATA	ATA	ATC	ATA		---	ATA																ANN	ANN	ANN	bad read
---	ATA	ATA	ATA	ATA	ATA	ATC	ATA		---	ATA																---	---	---	deletion
---	ATA	ATA	ATA	ATA	ATA	ATC	ATA		---	ATA
---	ATA	ATA	ATA	ATA	ATA	ATC	ATA		---	ATA																different from a.1		% of total
---	ATA	ATA	ATA	ATA	ATA	ATC	ATA		---	ATA																40		13.3333
			ATA			ATC
			ATA			ATC																				a.1 codon bias	n sc2 bias	n hg bias	n hpt bias	n no bias
			ATA			ATC																				none	0	20	20	101
			ATA			ATC
			ATA			ATC
			ATA			ATC
			ATA			ATC
			ATA			ATC
			ATA			ATC
			ATA			ATC
codon 95
b.1.1.529	b.1.617.1	b.1.617.2	p.1	b.1.351	b.1.429	b.1.525	b.1.526	a.1	b.1.1.7	p.2			a.1	p.2	b.1.429	b.1.351	b.1.525	b.1.526	b.1.1.7	b.1.617.1	b.1.617.2	p.1	b.1.1.529			sc2	hg	hpt	none
ATT	ATT	ATT	ACT	ACT	ACT	ACT	ATT	ACT	ACT	ACT		ACT*	1	10	10	10	20	0	10	4	9	20	0	94		0.77686	0.22314	0	0
ATT	ATT	ACT	ACT	ACT	ACT	ACT	ATT		ACT	ACT		ATT*†	0	0	0	0	0	10	0	6	1	0	10	27
ATT	ATT	ACT	ACT	ACT	ACT	ACT	ATT		ACT	ACT														121
ATT	ATT	ACT	ACT	ACT	ACT	ACT	ATT		ACT	ACT
ATT	ATT	ACT	ACT	ACT	ACT	ACT	ATT		ACT	ACT																covid	hg	hpt	amino acid
ATT	ATT	ACT	ACT	ACT	ACT	ACT	ATT		ACT	ACT																ACT	ACT	ACT	threonine
ATT	ACT	ACT	ACT	ACT	ACT	ACT	ATT		ACT	ACT																ATT	ATT	ATT	isoleucine
ATT	ACT	ACT	ACT	ACT	ACT	ACT	ATT		ACT	ACT
ATT	ACT	ACT	ACT	ACT	ACT	ACT	ATT		ACT	ACT																different from a.1		% of total
ATT	ACT	ACT	ACT	ACT	ACT	ACT	ATT		ACT	ACT																27		0.22314
			ACT			ACT
			ACT			ACT																				a.1 codon bias	n sc2 bias	n hg bias	n hpt bias	n no bias
			ACT			ACT																				sc2	121	121	0	0
			ACT			ACT
			ACT			ACT
			ACT			ACT
			ACT			ACT
			ACT			ACT
			ACT			ACT
			ACT			ACT
codon 420
b.1.1.529	b.1.617.1	b.1.617.2	p.1	b.1.351	b.1.429	b.1.525	b.1.526	a.1	b.1.1.7	p.2			a.1	p.2	b.1.429	b.1.351	b.1.525	b.1.526	b.1.1.7	b.1.617.1	b.1.617.2	p.1	b.1.1.529			sc2	hg	hpt	none
AAT	AAG	AAG	ACG	AAG	AAG	AAG	AAG	AAG	AAG	AAG		AAG†‡	1	10	10	3	20	10	10	10	10	0	0	84		0.140496	0.834711	0.694215	0.165289
AAT	AAG	AAG	ACG	AAG	AAG	AAG	AAG		AAG	AAG		AAT*†	0	0	0	7	0	0	0	0	0	0	10	17
AAT	AAG	AAG	ACG	AAT	AAG	AAG	AAG		AAG	AAG		ACG	0	0	0	0	0	0	0	0	0	20	0	20
AAT	AAG	AAG	ACG	AAT	AAG	AAG	AAG		AAG	AAG														121		covid	hg	hpt	amino acid
AAT	AAG	AAG	ACG	AAT	AAG	AAG	AAG		AAG	AAG																AAT	AAT	AAT	asparagine
AAT	AAG	AAG	ACG	AAG	AAG	AAG	AAG		AAG	AAG																AAG	AAG	AAG	lysine
AAT	AAG	AAG	ACG	AAT	AAG	AAG	AAG		AAG	AAG																ACG	ACG	ACG	threonine
AAT	AAG	AAG	ACG	AAT	AAG	AAG	AAG		AAG	AAG
AAT	AAG	AAG	ACG	AAT	AAG	AAG	AAG		AAG	AAG																different from a.1		% of total
AAT	AAG	AAG	ACG	AAT	AAG	AAG	AAG		AAG	AAG																37		0.305785
			ACG			AAG
			ACG			AAG																				a.1 codon bias	n sc2 bias	n hg bias	n hpt bias	n no bias
			ACG			AAG																				hg/hpt	17	101	84	20
			ACG			AAG
			ACG			AAG
			ACG			AAG
			ACG			AAG
			ACG			AAG
			ACG			AAG
			ACG			AAG
codon 487
b.1.1.529	b.1.617.1	b.1.617.2	p.1	b.1.351	b.1.429	b.1.525	b.1.526	a.1	b.1.1.7	p.2			a.1	p.2	b.1.429	b.1.351	b.1.525	b.1.526	b.1.1.7	b.1.617.1	b.1.617.2	p.1	b.1.1.529			sc2	hg	hpt	none
GCA	CAA	GAA	AAA	AAA	GAA	AAA	AAA	GAA	GAA	AAA		GAA*†	1	0	10	0	0	6	10	0	9	0	0	36		0.909091	0.818182	0	0.0909091
GCA	CAA	GAA	AAA	AAA	GAA	AAA	GAA		GAA	AAA		CAA*	0	0	0	0	0	0	0	10	1	0	0	11
GCA	CAA	GAA	AAA	AAA	GAA	AAA	AAA		GAA	AAA		AAA*†	0	9	0	10	20	4	0	0	0	20	0	63
GCA	CAA	GAA	AAA	AAA	GAA	AAA	GAA		GAA	AAA		GCA	0	0	0	0	0	0	0	0	0	0	9	9		covid	hg	hpt	amino acid
GCA	CAA	GAA	AAA	AAA	GAA	AAA	AAA		GAA	NNN		GNA	0	0	0	0	0	0	0	0	0	0	1	1		GCA	GCA	GCA	alanine
GCA	CAA	GAA	AAA	AAA	GAA	AAA	GAA		GAA	AAA		NNN	0	1	0	0	0	0	0	0	0	0	0	1		CAA	CAA	CAA	glutamine
GCA	CAA	GAA	AAA	AAA	GAA	AAA	GAA		GAA	AAA														121		GAA	GAA	GAA	glutamate
GNA	CAA	GAA	AAA	AAA	GAA	AAA	AAA		GAA	AAA																AAA	AAA	AAA	lysine
GCA	CAA	GAA	AAA	AAA	GAA	AAA	GAA		GAA	AAA																GNA	GNA	GNA	bad read
GCA	CAA	CAA	AAA	AAA	GAA	AAA	GAA		GAA	AAA																NNN	NNN	NNN	bad read
			AAA			AAA
			AAA			AAA																				different from a.1		% of total
			AAA			AAA																				85		0.702479
			AAA			AAA
			AAA			AAA																				a.1 codon bias	n sc2 bias	n hg bias	n hpt bias	n no bias
			AAA			AAA																				sc2/hg	110	99	0	11
			AAA			AAA
			AAA			AAA
			AAA			AAA
			AAA			AAA
membrane
codon 53
b.1.1.529	b.1.617.1	b.1.617.2	p.1	b.1.351	b.1.429	b.1.525	b.1.526	a.1	b.1.1.7	p.2			a.1	p.2	b.1.429	b.1.351	b.1.525	b.1.526	b.1.1.7	b.1.617.1	b.1.617.2	p.1	b.1.1.529			sc2	hg	hpt	none
TTC	TTC	TTC	TTC	TTC	TTT	TTC	TTC	TTC	TTC	TTC		TTC†‡	1	10	0	10	20	10	10	4	10	20	10	105		0.132231	1	0.867769	0
TTC	TTC	TTC	TTC	TTC	TTT	TTC	TTC		TTC	TTC		TTT*†	0	0	10	0	0	0	0	6	0	0	0	16
TTC	TTC	TTC	TTC	TTC	TTT	TTC	TTC		TTC	TTC														121
TTC	TTC	TTC	TTC	TTC	TTT	TTC	TTC		TTC	TTC																covid	hg	hpt	amino acid
TTC	TTT	TTC	TTC	TTC	TTT	TTC	TTC		TTC	TTC																TTC	TTC	TTC	phenylalanine
TTC	TTT	TTC	TTC	TTC	TTT	TTC	TTC		TTC	TTC																TTT	TTT	TTT	phenylalanine
TTC	TTT	TTC	TTC	TTC	TTT	TTC	TTC		TTC	TTC
TTC	TTT	TTC	TTC	TTC	TTT	TTC	TTC		TTC	TTC																different from a.1		% of total
TTC	TTT	TTC	TTC	TTC	TTT	TTC	TTC		TTC	TTC																16		0.132231
TTC	TTT	TTC	TTC	TTC	TTT	TTC	TTC		TTC	TTC
			TTC			TTC																				a.1 codon bias	n sc2 bias	n hg bias	n hpt bias	n no bias
			TTC			TTC																				hg/hpt	16	121	105	0
			TTC			TTC
			TTC			TTC
			TTC			TTC
			TTC			TTC
			TTC			TTC
			TTC			TTC
			TTC			TTC
			TTC			TTC
codon 82
b.1.1.529	b.1.617.1	b.1.617.2	p.1	b.1.351	b.1.429	b.1.525	b.1.526	a.1	b.1.1.7	p.2			a.1	p.2	b.1.429	b.1.351	b.1.525	b.1.526	b.1.1.7	b.1.617.1	b.1.617.2	p.1	b.1.1.529			sc2	hg	hpt	none
ATC	ATC	ACC	ATC	ATC	ATC	ACC	ATC	ATC	ATC	ATC		ATC†‡	1	10	10	10	0	10	10	4	1	20	10	86		0	1	1	0
ATC	ATC	ACC	ATC	ATC	ATC	ACC	ATC		ATC	ATC		AGC†‡	0	0	0	0	0	0	0	6	0	0	0	6
ATC	AGC	ACC	ATC	ATC	ATC	ACC	ATC		ATC	ATC		ACC†‡	0	0	0	0	20	0	0	0	9	0	0	29
ATC	AGC	ACC	ATC	ATC	ATC	ACC	ATC		ATC	ATC														121		covid	hg	hpt	amino acid
ATC	ATC	ACC	ATC	ATC	ATC	ACC	ATC		ATC	ATC																ATC	ATC	ATC	isoleucine
ATC	ATC	ATC	ATC	ATC	ATC	ACC	ATC		ATC	ATC																AGC	AGC	AGC	serine
ATC	AGC	ACC	ATC	ATC	ATC	ACC	ATC		ATC	ATC																ACC	ACC	ACC	threonine
ATC	AGC	ACC	ATC	ATC	ATC	ACC	ATC		ATC	ATC
ATC	AGC	ACC	ATC	ATC	ATC	ACC	ATC		ATC	ATC																different from a.1		% of total
ATC	AGC	ACC	ATC	ATC	ATC	ACC	ATC		ATC	ATC																35		0.289256
			ATC			ACC
			ATC			ACC																				a.1 codon bias	n sc2 bias	n hg bias	n hpt bias	n no bias
			ATC			ACC																				hg/hpt	0	121	121	0
			ATC			ACC
			ATC			ACC
			ATC			ACC
			ATC			ACC
			ATC			ACC
			ATC			ACC
			ATC			ACC
orf8
codon 120
b.1.1.529	b.1.617.1	b.1.617.2	p.1	b.1.351	b.1.429	b.1.525	b.1.526	a.1	b.1.1.7	p.2			a.1	p.2	b.1.429	b.1.351	b.1.525	b.1.526	b.1.1.7	b.1.617.1	b.1.617.2	p.1	b.1.1.529			sc2	hg	hpt	none
TTC	TTC	TTA	TTC	TTC	TTC	TTC	TTC	TTC	---	TTT		TTC†‡	1	0	10	3	20	10	0	10	0	19	10	83		0.173554	0.842975	0.68595	0.140496
TTC	TTC	TTA	TTC	TTC	TTC	TTC	TTC		---	TTT		TTT*†	0	10	0	7	0	0	0	0	1	1	0	19
TTC	TTC	TTC	TTC	TTC	TTC	TTC	TTC		---	TTT		TTA*	0	0	0	0	0	0	0	0	2	0	0	2		covid	hg	hpt	amino acid
TTC	TTC	---	TTC	TTT	TTC	TTC	TTC		---	TTT		---	0	0	0	0	0	0	10	0	7	0	0	17		TTC	TTC	TTC	phenylalanine
TTC	TTC	---	TTC	TTT	TTC	TTC	TTC		---	TTT														121		TTT	TTT	TTT	phenylalanine
TTC	TTC	---	TTC	TTT	TTC	TTC	TTC		---	TTT																TTA	TTA	TTA	leucine
TTC	TTC	---	TTC	TTT	TTC	TTC	TTC		---	TTT																---	---	---	deletion
TTC	TTC	---	TTC	TTT	TTC	TTC	TTC		---	TTT
TTC	TTC	---	TTC	TTT	TTC	TTC	TTC		---	TTT																different from a.1		% of total
TTC	TTC	---	TTC	TTT	TTC	TTC	TTC		---	TTT																38		0.31405
			TTC			TTC
			TTC			TTC																				a.1 codon bias	n sc2 bias	n hg bias	n hpt bias	n no bias
			TTC			TTC																				hg/hpt	21	102	83	17
			TTC			TTC
			TTC			TTC
			TTC			TTC
			TTC			TTC
			TTC			TTC
			TTC			TTC
			TTT			TTC
codon 205
b.1.1.529	b.1.617.1	b.1.617.2	p.1	b.1.351	b.1.429	b.1.525	b.1.526	a.1	b.1.1.7	p.2			a.1	p.2	b.1.429	b.1.351	b.1.525	b.1.526	b.1.1.7	b.1.617.1	b.1.617.2	p.1	b.1.1.529			sc2	hg	hpt	none
ACT	ACT	ACT	ACT	ATT	ATT	ATT	ATT	ACT	ACT	ACT		ACT*	1	10	0	0	0	0	10	10	10	20	10	71		1	0.413223	0	0
ACT	ACT	ACT	ACT	ATT	ATT	ATT	ATT		ACT	ACT		ATT*†	0	0	10	10	20	10	0	0	0	0	0	50
ACT	ACT	ACT	ACT	ATT	ATT	ATT	ATT		ACT	ACT														121		covid	hg	hpt	amino acid
ACT	ACT	ACT	ACT	ATT	ATT	ATT	ATT		ACT	ACT																ACT	ACT	ACT	threonine
ACT	ACT	ACT	ACT	ATT	ATT	ATT	ATT		ACT	ACT																ATT	ATT	ATT	isoleucine
ACT	ACT	ACT	ACT	ATT	ATT	ATT	ATT		ACT	ACT
ACT	ACT	ACT	ACT	ATT	ATT	ATT	ATT		ACT	ACT																different from a.1		% of total
ACT	ACT	ACT	ACT	ATT	ATT	ATT	ATT		ACT	ACT																50		0.413223
ACT	ACT	ACT	ACT	ATT	ATT	ATT	ATT		ACT	ACT
ACT	ACT	ACT	ACT	ATT	ATT	ATT	ATT		ACT	ACT																a.1 codon bias	n sc2 bias	n hg bias	n hpt bias	n no bias
			ACT			ATT																				sc2	121	50	0	0
			ACT			ATT
			ACT			ATT
			ACT			ATT
			ACT			ATT
			ACT			ATT
			ACT			ATT
			ACT			ATT
			ACT			ATT
			ACT			ATT
																										total biased codons
																										sc2	hg	hpt	none	total
																										614	856	534	183	1331
																										0.461307	0.643125	0.401202	0.137491

## Sheet: Table S8
Final Mutual Information Results:				Note: selection pressure & coevolution detected
Legend:
negative
positive
Replicated in Meta-CATS
Shift by:											Shift by:											Shift by:											Shift by:
0	nsp1 1 - 180								Hyphy Results		180	nsp2 181 - 818								Hyphy Results		818	nsp3 819 - 2763								Hyphy Results		2763	nsp4 2764 - 3263								Hyphy Results
orf1a	resnum1	res1_corr	res1	resnum2	res2_corr	res2	MIvalue	abs_MIvalue	Hyphy Codon		orf1a	resnum1	res1_corr	res1	resnum2	res2_corr	res2	MIvalue	abs_MIvalue	Hyphy Codon		orf1a	resnum1	res1_corr	res1	resnum2	res2_corr	res2	MIvalue	abs_MIvalue	Hyphy Codon		orf1a	resnum1	res1_corr	res1	resnum2	res2_corr	res2	MIvalue	abs_MIvalue	Hyphy Codon
	49	49	G	50	50	T	3.64531	3.64531	83			595	775	E	597	777	P	9.76554	9.76554	85			370	1188	S	977	1795	K	67.9836	67.9836	106			212	2975	V	413	3176	E	47.3041	47.3041	144
	63	63	Q	69	69	V	3.52952	3.52952	150			595	775	E	598	778	L	9.22343	9.22343	94			183	1001	T	890	1708	A	43.3783	43.3783	349			287	3050	G	415	3178	A	44.6649	44.6649	187
	44	44	Q	139	139	D	3.51612	3.51612				596	776	A	598	778	L	9.21029	9.21029	99			890	1708	A	1412	2230	I	40.7447	40.7447	488			21	2784	A	468	3231	C	44.1651	44.1651	446
	52	52	G	60	60	V	3.51563	3.51563				597	777	P	598	778	L	8.84407	8.84407	154			1265	2083	S	1266	2084	L	39.7083	39.7083	1050			4	2767	N	21	2784	A	42.5824	42.5824	492
	64	64	L	160	160	N	3.44999	3.44999				596	776	A	597	777	P	8.77175	8.77175	256			38	856	K	1266	2084	L	38.3846	38.3846	1128			287	3050	G	299	3062	Y	41.9067	41.9067
	40	40	S	108	108	V	3.43993	3.43993				595	775	E	596	776	A	8.76881	8.76881	260			38	856	K	1892	2710	A	38.217	38.217	1200			299	3062	Y	466	3229	A	40.1885	40.1885
	64	64	L	92	92	L	3.43566	3.43566				615	795	D	621	801	A	5.99453	5.99453	334			1266	2084	L	1892	2710	A	36.801	36.801	1274			113	2876	T	214	2977	T	39.8972	39.8972
	38	38	V	96	96	Q	3.42581	3.42581				612	792	E	615	795	D	5.93228	5.93228	550			38	856	K	1265	2083	S	36.7287	36.7287	1298			212	2975	V	489	3252	P	39.8914	39.8914
	90	90	A	132	132	G	3.40675	3.40675				601	781	T	620	800	C	5.9182	5.9182	592			1265	2083	S	1892	2710	A	33.582	33.582	1482			320	3083	L	421	3184	L	39.4388	39.4388
	9	9	N	109	109	P	3.40549	3.40549				614	794	K	615	795	D	5.85873	5.85873	629			183	1001	T	1412	2230	I	32.4584	32.4584	1494			21	2784	A	102	2865	V	39.4323	39.4323
	30	30	G	161	161	W	3.40384	3.40384				600	780	G	605	785	I	5.81756	5.81756				488	1306	A	1469	2287	P	26.8384	26.8384	1887			214	2977	T	489	3252	P	39.0972	39.0972
	61	61	L	116	116	V	3.38745	3.38745				599	779	V	602	782	P	5.76082	5.76082				1228	2046	P	1469	2287	P	26.0384	26.0384	1979			4	2767	N	435	3198	L	38.6916	38.6916
	30	30	G	76	76	A	3.38074	3.38074				594	774	V	600	780	G	5.75913	5.75913				488	1306	A	1228	2046	P	19.6344	19.6344				113	2876	T	466	3229	A	38.5584	38.5584
	74	74	S	157	157	F	3.36563	3.36563				606	786	N	610	790	L	5.75679	5.75679				1411	2229	I	1414	2232	W	15.3805	15.3805				113	2876	T	314	3077	V	38.3642	38.3642
	73	73	R	122	122	L	3.36182	3.36182				605	785	I	608	788	L	5.62378	5.62378				1533	2351	F	1534	2352	S	14.8842	14.8842				314	3077	V	400	3163	R	38.3283	38.3283
	109	109	P	170	170	T	3.36121	3.36121				600	780	G	604	784	C	5.62195	5.62195				1529	2347	M	1533	2351	F	14.8764	14.8764				400	3163	R	421	3184	L	38.2888	38.2888
	11	11	K	175	175	R	3.34369	3.34369				616	796	T	620	800	C	5.59786	5.59786				1529	2347	M	1530	2348	Q	14.8187	14.8187				320	3083	L	402	3165	V	38.2716	38.2716
	172	172	E	178	178	N	3.34204	3.34204				600	780	G	612	792	E	5.59469	5.59469				1529	2347	M	1532	2350	F	14.5401	14.5401				198	2961	I	214	2977	T	38.0664	38.0664
	3	3	S	175	175	R	3.33822	3.33822				605	785	I	612	792	E	5.57977	5.57977				1532	2350	F	1533	2351	F	14.1926	14.1926				314	3077	V	421	3184	L	38.0624	38.0624
	38	38	V	132	132	G	3.33487	3.33487				615	795	D	619	799	Y	5.57329	5.57329				1413	2231	I	1414	2232	W	14.1315	14.1315				4	2767	N	460	3223	T	38.048	38.048
	17	17	S	179	179	G	3.32751	3.32751				602	782	P	616	796	T	5.57287	5.57287				1413	2231	I	1416	2234	L	14.0403	14.0403				92	2855	A	263	3026	L	37.8982	37.8982
	52	52	G	149	149	L	3.32175	3.32175				599	779	V	613	793	I	5.5702	5.5702				1411	2229	I	1413	2231	I	13.9944	13.9944				79	2842	G	299	3062	Y	37.8627	37.8627
	104	104	L	129	129	K	3.32084	3.32084				608	788	L	610	790	L	5.5581	5.5581				1411	2229	I	1415	2233	F	13.9563	13.9563				40	2803	S	263	3026	L	37.4507	37.4507
	46	46	L	58	58	K	3.32078	3.32078				605	785	I	619	799	Y	5.5454	5.5454				1530	2348	Q	1533	2351	F	13.7611	13.7611				92	2855	A	244	3007	N	37.2445	37.2445
	35	35	V	106	106	V	3.30978	3.30978				607	787	G	610	790	L	5.54178	5.54178				1412	2230	I	1413	2231	I	13.4933	13.4933				21	2784	A	293	3056	V	37.1885	37.1885
Shift by:											Shift by:											Shift by:											Shift by:
3263	nsp5 3264 - 3569								Hyphy Results		3569	nsp6 3570 - 3859								Hyphy Results		3859	nsp7 3860 - 3942								Hyphy Results		3942	nsp8 3943 - 4140								Hyphy Results
orf1a	resnum1	res1_corr	res1	resnum2	res2_corr	res2	MIvalue	abs_MIvalue	Hyphy Codon		orf1a	resnum1	res1_corr	res1	resnum2	res2_corr	res2	MIvalue	abs_MIvalue	Hyphy Codon		orf1a	resnum1	res1_corr	res1	resnum2	res2_corr	res2	MIvalue	abs_MIvalue	Hyphy Codon		orf1a	resnum1	res1_corr	res1	resnum2	res2_corr	res2	MIvalue	abs_MIvalue	Hyphy Codon
	90	3353	K	260	3523	A	4.36708	4.36708	41			105	3674	L	189	3758	I	28.144	28.144	45			24	3883	S	72	3931	C	6.42687	6.42687				53	3995	A	55	3997	M	3.60603	3.60603
	74	3337	Q	226	3489	T	2.76333	2.76333				37	3606	L	77	3646	T	3.31695	3.31695	67			62	3921	M	64	3923	G	6.21877	6.21877				67	4009	M	101	4043	D	3.49304	3.49304
	145	3408	C	202	3465	V	2.55246	2.55246				11	3580	H	77	3646	T	3.28584	3.28584	77			11	3870	V	73	3932	E	6.14523	6.14523				13	3955	A	35	3977	L	3.42746	3.42746
	163	3426	H	238	3501	N	2.54893	2.54893				203	3772	T	256	3825	S	2.58016	2.58016	120			1	3860	S	12	3871	V	6.13509	6.13509				83	4025	V	126	4068	A	3.39321	3.39321
	99	3362	P	180	3443	N	2.5337	2.5337				35	3604	F	280	3849	G	2.57949	2.57949	149			3	3862	M	24	3883	S	6.08444	6.08444				2	3944	I	166	4108	I	3.3919	3.3919
	202	3465	V	262	3525	L	2.52971	2.52971				199	3768	I	244	3813	Y	2.5788	2.5788	87			27	3886	K	56	3915	L	5.98885	5.98885				44	3986	V	78	4020	D	3.3871	3.3871
	130	3393	M	170	3433	G	2.5245	2.5245				193	3762	C	243	3812	D	2.47519	2.47519	93			19	3878	Q	50	3909	E	5.96975	5.96975				102	4044	A	130	4072	V	3.3345	3.3345
	71	3334	G	254	3517	S	2.52415	2.52415				87	3656	P	270	3839	K	2.46056	2.46056				2	3861	K	74	3933	E	5.95608	5.95608				17	3959	T	172	4114	I	3.32524	3.32524
	67	3330	L	215	3478	G	2.51501	2.51501				72	3641	L	150	3719	Y	2.4591	2.4591				29	3888	W	33	3892	V	5.94147	5.94147				4	3946	S	75	4017	R	3.32287	3.32287
	4	3267	R	162	3425	M	2.50962	2.50962				123	3692	L	230	3799	L	2.43535	2.43535				2	3861	K	75	3934	M	5.90944	5.90944				84	4026	T	92	4034	F	3.29935	3.29935
	128	3391	C	204	3467	V	2.50402	2.50402				127	3696	T	211	3780	M	2.41419	2.41419				29	3888	W	51	3910	K	5.89835	5.89835				34	3976	V	80	4022	R	3.28902	3.28902
	19	3282	Q	170	3433	G	2.49699	2.49699				112	3681	D	232	3801	N	2.40792	2.40792				40	3899	L	45	3904	T	5.89352	5.89352				71	4013	Y	194	4136	A	3.28856	3.28856
	194	3457	A	198	3461	T	2.49388	2.49388				130	3699	T	150	3719	Y	2.40571	2.40571				33	3892	V	66	3925	V	5.88109	5.88109				13	3955	A	65	4007	Q	3.26248	3.26248
	19	3282	Q	81	3344	S	2.48865	2.48865				249	3818	Q	289	3858	V	2.40317	2.40317				5	3864	D	37	3896	N	5.86548	5.86548				12	3954	Y	89	4031	T	3.25648	3.25648
	166	3429	E	207	3470	W	2.48059	2.48059				142	3711	L	275	3844	L	2.39895	2.39895				36	3895	H	81	3940	T	5.86523	5.86523				33	3975	V	122	4064	L	3.24931	3.24931
	44	3307	C	303	3566	V	2.47922	2.47922				97	3666	W	259	3828	L	2.39825	2.39825				69	3928	N	81	3940	T	5.82306	5.82306				126	4068	A	158	4100	Q	3.24167	3.24167
	6	3269	M	222	3485	R	2.47887	2.47887				70	3639	F	151	3720	K	2.39424	2.39424				2	3861	K	66	3925	V	5.81172	5.81172				101	4043	D	189	4131	L	3.22987	3.22987
	216	3479	D	285	3548	A	2.47528	2.47528				194	3763	V	202	3771	I	2.3885	2.3885				45	3904	T	59	3918	L	5.80875	5.80875				6	3948	F	32	3974	E	3.22981	3.22981
	172	3435	H	289	3552	D	2.47487	2.47487				175	3744	Y	266	3835	I	2.37865	2.37865				47	3906	E	54	3913	S	5.80715	5.80715				29	3971	G	163	4105	D	3.21546	3.21546
	203	3466	N	242	3505	L	2.47391	2.47391				158	3727	L	224	3793	Y	2.37495	2.37495				35	3894	L	39	3898	I	5.80009	5.80009				23	3965	E	89	4031	T	3.21354	3.21354
	73	3336	V	289	3552	D	2.47064	2.47064				145	3714	V	263	3832	K	2.37492	2.37492				40	3899	L	48	3907	A	5.7838	5.7838				1	3943	A	56	3998	Q	3.21067	3.21067
	198	3461	T	245	3508	D	2.47027	2.47027				70	3639	F	288	3857	T	2.37271	2.37271				6	3865	V	57	3916	S	5.78237	5.78237				93	4035	T	170	4112	S	3.21053	3.21053
	12	3275	K	296	3559	V	2.46904	2.46904				50	3619	I	119	3688	A	2.36602	2.36602				61	3920	S	83	3942	Q	5.77636	5.77636				1	3943	A	171	4113	E	3.20406	3.20406
	214	3477	N	245	3508	D	2.46535	2.46535				142	3711	L	164	3733	M	2.35996	2.35996				45	3904	T	81	3940	T	5.77128	5.77128				90	4032	M	102	4044	A	3.2016	3.2016
	300	3563	C	301	3564	S	2.46489	2.46489				36	3605	F	175	3744	Y	2.35975	2.35975				9	3868	T	63	3922	Q	5.76088	5.76088				101	4043	D	119	4061	I	3.20098	3.20098
Shift by:											Shift by:											Shift by:
4140	nsp9 4141 - 4253								Hyphy Results		4253	nsp10 4254 - 4392								Hyphy Results		4392	nsp11 4393 - 4405								Hyphy Results			orf1b						Hyphy Results
orf1a	resnum1	res1_corr	res1	resnum2	res2_corr	res2	MIvalue	abs_MIvalue	Hyphy Codon		orf1a	resnum1	res1_corr	res1	resnum2	res2_corr	res2	MIvalue	abs_MIvalue	Hyphy Codon		orf1a	resnum1	res1_corr	res1	resnum2	res2_corr	res2	MIvalue	abs_MIvalue	Hyphy Codon			resnum1	res1	resnum2	res2	MIvalue	abs_MIvalue	Hyphy Codon
	35	4175	T	59	4199	S	6.12438	6.12438	87			2	4255	G	25	4278	K	5.03985	5.03985				2	4394	A	3	4395	D	26.8428	26.8428				663	G	1001	P	44.8092	44.8092	148
	14	4154	C	58	4198	K	5.52194	5.52194	93			23	4276	A	129	4382	S	4.9688	4.9688				2	4394	A	12	4404	A	25.6347	25.6347				1353	M	2311	K	40.0863	40.0863	487
	86	4226	K	105	4245	S	5.50292	5.50292				31	4284	L	78	4331	R	4.96543	4.96543				9	4401	N	11	4403	F	25.4921	25.4921				2311	K	2313	S	37.4957	37.4957	675
	21	4161	T	88	4228	L	5.45494	5.45494				3	4256	N	47	4300	T	4.95192	4.95192				8	4400	L	12	4404	A	25.4082	25.4082				1975	S	2010	R	36.7124	36.7124	873
	55	4195	R	87	4227	Y	5.4451	5.4451				72	4325	S	96	4349	Y	4.92384	4.92384				1	4393	S	3	4395	D	25.3401	25.3401				1981	G	2010	R	36.6716	36.6716	1110
	78	4218	D	111	4251	R	5.40712	5.40712				47	4300	T	57	4310	V	4.92303	4.92303				6	4398	S	10	4402	G	25.3312	25.3312				1130	G	2311	K	36.5185	36.5185	1141
	28	4168	A	34	4174	T	5.40084	5.40084				35	4288	G	121	4374	G	4.91375	4.91375				4	4396	A	8	4400	L	25.2393	25.2393				1979	S	2014	N	35.9336	35.9336	1718
	78	4218	D	106	4246	L	5.38799	5.38799				34	4287	G	91	4344	D	4.90356	4.90356				8	4400	L	10	4402	G	25.2045	25.2045				1977	C	2015	E	35.8981	35.8981	1919
	24	4164	T	105	4245	S	5.38306	5.38306				50	4303	G	104	4357	A	4.89079	4.89079				7	4399	F	13	4405	V	24.9103	24.9103				1967	L	2022	A	35.3091	35.3091	2266
	59	4199	S	112	4252	L	5.38084	5.38084				66	4319	E	129	4382	S	4.88645	4.88645				4	4396	A	5	4397	Q	24.765	24.765				1965	K	2015	E	35.2072	35.2072	2477
	34	4174	T	45	4185	L	5.37257	5.37257				23	4276	A	57	4310	V	4.88589	4.88589				3	4395	D	4	4396	A	24.7385	24.7385				1971	Y	1972	Y	34.8031	34.8031	2553
	39	4179	R	74	4214	R	5.35782	5.35782				102	4355	T	125	4378	G	4.88245	4.88245				1	4393	S	11	4403	F	24.6774	24.6774				1958	K	1976	P	34.7426	34.7426
	46	4186	S	51	4191	L	5.35215	5.35215				10	4263	N	82	4335	D	4.87927	4.87927				1	4393	S	13	4405	V	24.6242	24.6242				1960	A	2029	A	34.6799	34.6799
	41	4181	V	98	4238	N	5.34696	5.34696				19	4272	F	39	4292	T	4.8783	4.8783				3	4395	D	13	4405	V	24.5873	24.5873				2011	H	2017	R	34.6195	34.6195
	39	4179	R	103	4243	L	5.32011	5.32011				36	4289	Q	68	4321	F	4.85843	4.85843				4	4396	A	12	4404	A	24.5781	24.5781				1969	F	2020	L	34.5595	34.5595
	11	4151	Q	28	4168	A	5.31184	5.31184				58	4311	T	135	4388	E	4.8581	4.8581				2	4394	A	5	4397	Q	24.4413	24.4413				1966	Q	1980	H	34.5506	34.5506
	5	4145	S	6	4146	P	5.29669	5.29669				91	4344	D	103	4356	C	4.84589	4.84589				6	4398	S	13	4405	V	24.421	24.421				1984	V	2020	L	34.5493	34.5493
	34	4174	T	103	4243	L	5.28916	5.28916				77	4330	C	124	4377	K	4.83845	4.83845				1	4393	S	9	4401	N	24.4104	24.4104				1965	K	1982	K	34.4778	34.4778
	95	4235	N	101	4241	M	5.28636	5.28636				58	4311	T	86	4339	P	4.83842	4.83842				6	4398	S	8	4400	L	24.3586	24.3586				1980	H	2021	D	34.4769	34.4769
	105	4245	S	111	4251	R	5.28149	5.28149				9	4262	A	23	4276	A	4.82974	4.82974				1	4393	S	6	4398	S	24.3423	24.3423				1973	S	2006	G	34.4216	34.4216
	8	4148	A	61	4201	G	5.27442	5.27442				6	4259	E	90	4343	C	4.81435	4.81435				8	4400	L	11	4403	F	24.2846	24.2846				2015	E	2016	Y	34.4173	34.4173
	7	4147	V	35	4175	T	5.27324	5.27324				22	4275	D	25	4278	K	4.81209	4.81209				8	4400	L	9	4401	N	24.2619	24.2619				2023	Y	2026	M	34.4085	34.4085
	32	4172	Y	76	4216	V	5.26739	5.26739				18	4271	A	94	4347	G	4.80174	4.80174				10	4402	G	13	4405	V	24.2297	24.2297				1965	K	2019	Y	34.408	34.408
	60	4200	D	96	4236	N	5.2503	5.2503				63	4316	M	89	4342	F	4.80127	4.80127				1	4393	S	12	4404	A	24.1189	24.1189				1946	V	2006	G	34.3205	34.3205
	32	4172	Y	82	4222	G	5.24848	5.24848				42	4295	V	58	4311	T	4.79348	4.79348				1	4393	S	10	4402	G	24.0202	24.0202				1965	K	1978	E	34.1299	34.1299
	orf1b						Hyphy Results					spike						Hyphy Results					orf3a						Hyphy Results					envelope						Hyphy Results
	resnum1	res1	resnum2	res2	MIvalue	abs_MIvalue	Hyphy Codon					resnum1	res1	resnum2	res2	MIvalue	abs_MIvalue	Hyphy Codon					resnum1	res1	resnum2	res2	MIvalue	abs_MIvalue	Hyphy Codon					resnum1	res1	resnum2	res2	MIvalue	abs_MIvalue	Hyphy Codon
	663	G	1001	P	44.8092	44.8092	148					69	H	70	V	97.6236	97.6236	18					57	Q	171	S	16.3895	16.3895	61					6	S	61	R	6.34176	6.34176
	1353	M	2311	K	40.0863	40.0863	487					70	V	144	Y	86.4837	86.4837	42					42	P	57	Q	14.1049	14.1049	192					19	L	58	V	6.0608	6.0608
	2311	K	2313	S	37.4957	37.4957	675					69	H	144	Y	80.3603	80.3603	68					167	I	170	T	6.60323	6.60323						12	L	19	L	6.00723	6.00723
	1975	S	2010	R	36.7124	36.7124	873					26	P	138	D	62.6667	62.6667	95					168	V	170	T	6.52153	6.52153						45	N	56	F	5.92537	5.92537
	1981	G	2010	R	36.6716	36.6716	1110					52	Q	677	Q	60.5314	60.5314	111					167	I	171	S	6.25547	6.25547						16	S	49	V	5.92243	5.92243
	1130	G	2311	K	36.5185	36.5185	1141					20	T	190	R	59.5986	59.5986	142					169	I	170	T	6.15625	6.15625						26	F	47	V	5.88584	5.88584
	1979	S	2014	N	35.9336	35.9336	1718					417	K	655	H	57.7371	57.7371	156					168	V	169	I	5.81671	5.81671						18	L	70	V	5.84002	5.84002
	1977	C	2015	E	35.8981	35.8981	1919					20	T	1027	T	55.7075	55.7075	420					167	I	168	V	5.79127	5.79127						36	A	62	V	5.78789	5.78789
	1967	L	2022	A	35.3091	35.3091	2266					26	P	1027	T	55.1594	55.1594	455					170	T	171	S	5.52447	5.52447						37	L	46	I	5.75954	5.75954
	1965	K	2015	E	35.2072	35.2072	2477					52	Q	888	F	54.8336	54.8336	480					155	D	255	V	5.51871	5.51871						48	N	74	L	5.73043	5.73043
	1971	Y	1972	Y	34.8031	34.8031	2553					20	T	138	D	54.1909	54.1909	487					168	V	171	S	5.38476	5.38476						32	A	40	C	5.7066	5.7066
	1958	K	1976	P	34.7426	34.7426						190	R	1027	T	54.1773	54.1773	832					167	I	169	I	5.33735	5.33735						47	V	48	N	5.68611	5.68611
	1960	A	2029	A	34.6799	34.6799						20	T	417	K	54.0448	54.0448	951					169	I	171	S	5.23594	5.23594						16	S	65	L	5.68445	5.68445
	2011	H	2017	R	34.6195	34.6195						138	D	1027	T	53.8924	53.8924	974					26	S	85	L	4.15666	4.15666						18	L	64	N	5.66534	5.66534
	1969	F	2020	L	34.5595	34.5595						138	D	190	R	52.4962	52.4962	1064					26	S	40	S	4.13693	4.13693						32	A	56	F	5.66212	5.66212
	1966	Q	1980	H	34.5506	34.5506						67	A	69	H	50.9686	50.9686						131	W	171	S	3.86231	3.86231						18	L	38	R	5.65852	5.65852
	1984	V	2020	L	34.5493	34.5493						677	Q	888	F	50.3486	50.3486						26	S	264	Y	3.62452	3.62452						45	N	69	R	5.64718	5.64718
	1965	K	1982	K	34.4778	34.4778						18	L	138	D	50.14	50.14						251	G	253	S	3.61786	3.61786						42	Y	49	V	5.63328	5.63328
	1980	H	2021	D	34.4769	34.4769						18	L	1027	T	49.9645	49.9645						26	S	89	T	3.4431	3.4431						15	N	35	T	5.63202	5.63202
	1973	S	2006	G	34.4216	34.4216						417	K	1027	T	49.6296	49.6296						68	R	253	S	3.15634	3.15634						42	Y	51	L	5.60344	5.60344
	2015	E	2016	Y	34.4173	34.4173						26	P	190	R	49.0667	49.0667						162	S	243	H	2.92133	2.92133						35	T	40	C	5.5966	5.5966
	2023	Y	2026	M	34.4085	34.4085						20	T	26	P	48.3786	48.3786						58	S	218	Q	2.78935	2.78935						5	V	7	E	5.59535	5.59535
	1965	K	2019	Y	34.408	34.408						26	P	417	K	47.8976	47.8976						150	H	180	S	2.78691	2.78691						1	M	8	E	5.59403	5.59403
	1946	V	2006	G	34.3205	34.3205						67	A	144	Y	47.6206	47.6206						63	I	145	Y	2.77852	2.77852						48	N	67	S	5.59179	5.59179
	1965	K	1978	E	34.1299	34.1299						20	T	1176	V	46.8221	46.8221						1	M	271	T	2.72792	2.72792						16	S	18	L	5.57686	5.57686
	membrane						Hyphy Results					orf6						Hyphy Results					orf7a						Hyphy Results					orf7b						Hyphy Results
	resnum1	res1	resnum2	res2	MIvalue	abs_MIvalue	Hyphy Codon					resnum1	res1	resnum2	res2	MIvalue	abs_MIvalue	Hyphy Codon					resnum1	res1	resnum2	res2	MIvalue	abs_MIvalue	Hyphy Codon					resnum1	res1	resnum2	res2	MIvalue	abs_MIvalue	Hyphy Codon
	19	Q	63	A	30.8926	30.8926	53					1	M	2	F	37.2165	37.2165	20					82	V	120	T	23.5905	23.5905	97					9	F	28	F	8.52138	8.52138	40
	3	D	63	A	29.7895	29.7895	82					11	I	44	L	8.96284	8.96284						116	L	120	T	11.3874	11.3874	116					13	F	15	A	8.48766	8.48766
	3	D	19	Q	29.0483	29.0483						22	F	43	S	8.95043	8.95043						82	V	116	L	8.2731	8.2731						8	D	11	L	8.41892	8.41892
	15	K	37	F	3.06835	3.06835						23	K	37	I	8.86848	8.86848						61	T	120	T	6.50264	6.50264						24	M	39	E	8.29339	8.29339
	57	L	211	S	3.05325	3.05325						32	I	37	I	8.8643	8.8643						15	C	88	I	5.7619	5.7619						22	L	28	F	8.18773	8.18773
	32	I	60	V	3.03813	3.03813						15	L	30	D	8.79527	8.79527						59	F	99	P	5.64772	5.64772						26	I	41	C	8.08621	8.08621
	13	L	93	L	3.0303	3.0303						38	K	46	E	8.68466	8.68466						9	L	49	L	5.61024	5.61024						22	L	23	I	8.07777	8.07777
	29	L	80	I	3.0245	3.0245						28	N	43	S	8.50787	8.50787						10	I	45	P	5.54183	5.54183						26	I	36	D	8.04883	8.04883
	9	T	208	T	3.00756	3.00756						12	A	56	Q	8.42437	8.42437						19	H	37	S	5.50303	5.50303						7	I	18	L	8.02972	8.02972
	42	R	114	P	3.00247	3.00247						13	E	46	E	8.41596	8.41596						51	D	96	L	5.49362	5.49362						16	F	30	F	8.01592	8.01592
	37	F	109	M	2.99895	2.99895						31	Y	50	S	8.40479	8.40479						8	A	18	Y	5.4775	5.4775						21	V	23	I	8.0056	8.0056
	24	I	198	R	2.995	2.995						9	V	29	L	8.37631	8.37631						21	Q	118	R	5.46004	5.46004						2	I	33	E	8.0005	8.0005
	121	N	165	P	2.99423	2.99423						41	S	49	Y	8.37555	8.37555						44	S	72	K	5.45457	5.45457						15	A	25	L	7.98308	7.98308
	94	S	157	G	2.99116	2.99116						29	L	55	E	8.34228	8.34228						24	V	99	P	5.43472	5.43472						18	L	41	C	7.93285	7.93285
	72	R	165	P	2.9848	2.9848						5	V	58	M	8.34022	8.34022						19	H	51	D	5.41392	5.41392						18	L	24	M	7.91908	7.91908
	16	L	108	S	2.97483	2.97483						39	N	44	L	8.33652	8.33652						49	L	71	V	5.39139	5.39139						7	I	10	Y	7.90735	7.90735
	17	L	94	S	2.97395	2.97395						19	M	47	N	8.32852	8.32852						15	C	107	I	5.38452	5.38452						8	D	17	L	7.84728	7.84728
	142	A	195	A	2.9703	2.9703						47	N	48	K	8.32813	8.32813						5	L	47	H	5.38317	5.38317						1	M	4	L	7.8372	7.8372
	8	I	150	R	2.92691	2.92691						43	S	56	Q	8.31432	8.31432						65	F	94	Q	5.38225	5.38225						33	E	36	D	7.83573	7.83573
	98	A	159	C	2.92411	2.92411						41	S	57	P	8.31368	8.31368						58	C	98	S	5.35689	5.35689						5	S	34	L	7.83272	7.83272
	16	L	164	L	2.90871	2.90871						5	V	41	S	8.28751	8.28751						30	L	92	E	5.34476	5.34476						9	F	25	L	7.83251	7.83251
	76	I	217	I	2.90854	2.90854						5	V	16	L	8.26892	8.26892						18	Y	96	L	5.33599	5.33599						12	C	32	L	7.81996	7.81996
	38	A	42	R	2.90151	2.90151						18	I	20	R	8.25867	8.25867						36	S	41	E	5.31265	5.31265						3	E	20	L	7.81982	7.81982
	57	L	120	L	2.87539	2.87539						16	L	36	I	8.25483	8.25483						20	Y	88	I	5.31081	5.31081						36	D	39	E	7.81101	7.81101
	90	L	214	S	2.8654	2.8654						22	F	53	D	8.2479	8.2479						46	F	62	Q	5.29658	5.29658						38	N	42	H	7.80987	7.80987
	orf8						Hyphy Results					nucleocapsid						Hyphy Results					orf10						Hyphy Results
	resnum1	res1	resnum2	res2	MIvalue	abs_MIvalue	Hyphy Codon					resnum1	res1	resnum2	res2	MIvalue	abs_MIvalue	Hyphy Codon					resnum1	res1	resnum2	res2	MIvalue	abs_MIvalue	Hyphy Codon
	119	D	120	F	24.8162	24.8162	34					203	R	204	G	69.1777	69.1777	13					9	F	11	F	14.732	14.732
	103	S	106	E	8.71532	8.71532	105					2	S	12	A	50.4149	50.4149	30					8	A	12	T	14.6322	14.6322
	16	F	120	F	7.5564	7.5564	120					203	R	377	D	43.2719	43.2719	142					5	N	27	I	14.1525	14.1525
	16	F	119	D	6.21812	6.21812	121					2	S	3	D	40.0004	40.0004	179					4	I	6	V	14.0269	14.0269
	32	V	63	D	5.54105	5.54105						3	D	12	A	37.6847	37.6847	202					23	S	36	N	13.964	13.964
	4	L	8	G	5.49392	5.49392						203	R	205	T	33.6906	33.6906	205					11	F	30	V	13.9293	13.9293
	57	L	117	V	5.46521	5.46521						3	D	235	S	30.3466	30.3466	215					17	L	28	A	13.8859	13.8859
	80	T	105	Y	5.40553	5.40553						31	E	33	S	26.9747	26.9747	363					2	G	12	T	13.7677	13.7677
	47	I	86	F	5.37845	5.37845						32	R	33	S	24.4676	24.4676	418					10	P	26	Y	13.7278	13.7278
	39	I	101	R	5.33265	5.33265						204	G	205	T	23.7578	23.7578						7	F	9	F	13.708	13.708
	87	T	89	N	5.32138	5.32138						31	E	32	R	23.5255	23.5255						16	L	38	T	13.6729	13.6729
	1	M	21	S	5.29629	5.29629						2	S	205	T	23.2775	23.2775						21	M	26	Y	13.5726	13.5726
	1	M	83	C	5.28893	5.28893						13	P	31	E	22.2348	22.2348						7	F	24	R	13.5532	13.5532
	21	S	72	Q	5.27657	5.27657						119	A	234	M	21.4378	21.4378						2	G	19	C	13.5354	13.5354
	50	G	108	F	5.24896	5.24896						13	P	33	S	21.1749	21.1749						12	T	33	V	13.4989	13.4989
	53	K	97	S	5.24768	5.24768						13	P	32	R	20.2176	20.2176						16	L	19	C	13.4529	13.4529
	99	V	115	R	5.23907	5.23907						63	D	377	D	20.1789	20.1789						21	M	25	N	13.4319	13.4319
	53	K	54	S	5.23279	5.23279						12	A	205	T	19.0046	19.0046						33	V	34	N	13.3743	13.3743
	27	Q	93	P	5.23206	5.23206						199	P	234	M	16.975	16.975						6	V	32	V	13.3564	13.3564
	2	K	46	Y	5.22847	5.22847						63	D	215	G	16.189	16.189						8	A	10	P	13.3055	13.3055
	29	Q	108	F	5.21933	5.21933						80	P	204	G	14.3789	14.3789						8	A	25	N	13.2935	13.2935
	57	L	89	N	5.21899	5.21899						63	D	203	R	11.7579	11.7579						12	T	13	I	13.2721	13.2721
	13	V	23	Q	5.21775	5.21775						215	G	377	D	11.197	11.197						3	Y	23	S	13.25	13.25
	50	G	76	I	5.20208	5.20208						80	P	203	R	10.7106	10.7106						3	Y	27	I	13.225	13.225
	31	Y	113	D	5.19207	5.19207						12	A	203	R	9.57543	9.57543						10	P	23	S	13.2158	13.2158
